# Supplementary material for: Impact of the WHO Framework Convention on Tobacco Control on global cigarette consumption: quasi-experimental evaluations using interrupted time series analysis and in-sample forecast event modelling
Source: BMJ. 2019 Jun 19;365:l2287. doi: 10.1136/bmj.l2287 (PMC6582266; doi:10.1136/bmj.l2287)
Supplement: Supplementary file 2 — Web appendix 2: FCTC Evaluation Stata Codes [file hofs048712.ww2.do]

*******************************************************************************
					*** FCTC Impact Evaluation ****
*******************************************************************************
* File Name: GSL_FCTC_Evaluation
* Author: Mathieu J.P. Poirier
* Date: Dec 14, 2018			
*******************************************************************************
/* Interrupted Time Series and In-Sample Forecast Event Model*/
*******************************************************************************

*cd

* Neccesary
*ssc inst kountry
*ssc inst itsa
*ssc inst actest
*ssc inst mibeta
*ssc inst mdesc

*******************************************************************************
***************--------------------------------------------********************
		    	** I. Interrupted Time Series Analysis **
***************--------------------------------------------********************
*******************************************************************************

*Initial cleaning
use FullICCD.dta
kountry Country_name , from(other) stuck marker
replace _ISO3N_ = UNCountry_code if MARKER==0
drop if Source=="Data not appraised"
drop if Source==""
save FCTC_Verified.dta, replace

*World ITS
use FCTC_Verified.dta
drop if pop_15==.
drop if perC==.
bysort Year: egen poppct2 = total(pop_15)
gen poppct=pop_15/poppct2
gen wcons1=poppct*perC
bysort Year: egen w_global_average = total(wcons1)
collapse (sum) pop_15 (mean) perC (mean) w_global_average, by(Year)
drop if Year==2015
twoway (scatter perC Year ) (scatter w_global_average Year )
tsset Year
dfuller w_global_average, drift regress lags(0)
dfuller d.w_global_average, drift regress lags(0)
gen fdifcons = d.w_global_average
itsa fdifcons , trperiod(2003) figure replace posttrend single
actest, lags(20)
itsa fdifcons , trperiod(1999) figure replace posttrend single
actest, lags(20)
save WorldITS.dta, replace
 
*High Income ITS
use FCTC_Verified.dta
drop if pop_15==.
drop if perC==.
keep if Income_code==4
bysort Year: egen poppct2 = total(pop_15)
gen poppct=pop_15/poppct2
gen wcons1=poppct*perC
bysort Year: egen w_global_average = total(wcons1)
collapse (sum) pop_15 (mean) perC (mean) w_global_average, by(Year)
drop if Year==2015
tsset Year
dfuller w_global_average, drift regress lags(0)
dfuller d.w_global_average, drift regress lags(0)
gen fdifcons = d.w_global_average
itsa fdifcons , trperiod(2003) figure replace posttrend single
actest, lags(20)
itsa fdifcons , trperiod(1999) figure replace posttrend single
actest, lags(20)
save HighITS.dta, replace

*Upper-Middle Income ITS
use FCTC_Verified.dta
drop if pop_15==.
drop if perC==.
keep if Income_code==3
bysort Year: egen poppct2 = total(pop_15)
gen poppct=pop_15/poppct2
gen wcons1=poppct*perC
bysort Year: egen w_global_average = total(wcons1)
collapse (sum) pop_15 (mean) perC (mean) w_global_average, by(Year)
drop if Year==2015
tsset Year
dfuller w_global_average, drift regress lags(0)
dfuller d.w_global_average, drift regress lags(0)
gen fdifcons = d.w_global_average
itsa fdifcons , trperiod(2003) figure replace posttrend single
actest, lags(20)
itsa fdifcons , trperiod(1999) figure replace posttrend single
actest, lags(20)
save UMidITS.dta, replace

*Lower-Middle Income ITS
use FCTC_Verified.dta
drop if pop_15==.
drop if perC==.
keep if Income_code==2
bysort Year: egen poppct2 = total(pop_15)
gen poppct=pop_15/poppct2
gen wcons1=poppct*perC
bysort Year: egen w_global_average = total(wcons1)
collapse (sum) pop_15 (mean) perC (mean) w_global_average, by(Year)
drop if Year>2012
tsset Year
dfuller w_global_average, drift regress lags(0)
dfuller d.w_global_average, drift regress lags(0)
gen fdifcons = d.w_global_average
itsa fdifcons , trperiod(2003) figure replace posttrend single
actest, lags(20)
itsa fdifcons , trperiod(1999) figure replace posttrend single
actest, lags(20)
save LMidITS.dta, replace

*LMIC ITS
use FCTC_Verified.dta
drop if pop_15==.
drop if perC==.
keep if Income_code==2 | Income_code==1 | Income_code==3
bysort Year: egen poppct2 = total(pop_15)
gen poppct=pop_15/poppct2
gen wcons1=poppct*perC
bysort Year: egen w_global_average = total(wcons1)
collapse (sum) pop_15 (mean) perC (mean) w_global_average, by(Year)
drop if Year>2012
tsset Year
dfuller w_global_average, drift regress lags(0)
dfuller d.w_global_average, drift regress lags(0)
gen fdifcons = d.w_global_average
itsa fdifcons , trperiod(2003) figure replace posttrend single
actest, lags(20)
itsa fdifcons , trperiod(1999) figure replace posttrend single
actest, lags(20)
save LMICITS.dta, replace

*Africa ITS
use FCTC_Verified.dta
drop if pop_15==.
drop if perC==.
keep if Geo_code_2==2 & Year>1986
bysort Year: egen poppct2 = total(pop_15)
gen poppct=pop_15/poppct2
gen wcons1=poppct*perC
bysort Year: egen w_global_average = total(wcons1)
collapse (sum) pop_15 (mean) perC (mean) w_global_average, by(Year)
drop if Year==2015 | Year<1987
tsset Year
dfuller w_global_average, drift regress lags(0)
dfuller d.w_global_average, drift regress lags(0)
gen fdifcons = d.w_global_average
itsa fdifcons , trperiod(2003) figure replace posttrend single
actest, lags(20)
itsa fdifcons , trperiod(1999) figure replace posttrend single
actest, lags(20)
save AfricaITS.dta, replace

*Americas ITS
use FCTC_Verified.dta
drop if pop_15==.
drop if perC==.
keep if Geo_code_2==19 
bysort Year: egen poppct2 = total(pop_15)
gen poppct=pop_15/poppct2
gen wcons1=poppct*perC
bysort Year: egen w_global_average = total(wcons1)
collapse (sum) pop_15 (mean) perC (mean) w_global_average, by(Year)
drop if Year==2015
tsset Year
dfuller w_global_average, drift regress lags(0)
dfuller d.w_global_average, drift regress lags(0)
gen fdifcons = d.w_global_average
itsa fdifcons , trperiod(2003) figure replace posttrend single
actest, lags(20)
itsa fdifcons , trperiod(1999) figure replace posttrend single
actest, lags(20)
save AmericasITS.dta, replace

*Asia ITS
use FCTC_Verified.dta
drop if pop_15==.
drop if perC==.
keep if Geo_code_2==142 
bysort Year: egen poppct2 = total(pop_15)
gen poppct=pop_15/poppct2
gen wcons1=poppct*perC
bysort Year: egen w_global_average = total(wcons1)
collapse (sum) pop_15 (mean) perC (mean) w_global_average, by(Year)
drop if Year==2015
tsset Year
dfuller w_global_average, drift regress lags(0)
dfuller d.w_global_average, drift regress lags(0)
gen fdifcons = d.w_global_average
itsa fdifcons , trperiod(2003) figure replace posttrend single
actest, lags(20)
itsa fdifcons , trperiod(1999) figure replace posttrend single
actest, lags(20)
itsa dcreg142 , trperiod(1999) figure replace posttrend single lag(9)
itsa dcreg142 , trperiod(1999) figure replace posttrend single lag(17)
save AsiaITS.dta, replace

*Europe ITS
use FCTC_Verified.dta
drop if pop_15==.
drop if perC==.
keep if Geo_code_2==150 
bysort Year: egen poppct2 = total(pop_15)
gen poppct=pop_15/poppct2
gen wcons1=poppct*perC
bysort Year: egen w_global_average = total(wcons1)
collapse (sum) pop_15 (mean) perC (mean) w_global_average, by(Year)
drop if Year==2015
tsset Year
dfuller w_global_average, drift regress lags(0)
dfuller d.w_global_average, drift regress lags(0)
gen fdifcons = d.w_global_average
itsa fdifcons , trperiod(2003) figure replace posttrend single
actest, lags(20)
itsa fdifcons , trperiod(1999) figure replace posttrend single
actest, lags(20)
save EuropeITS.dta, replace


*Oceania ITS
use FCTC_Verified.dta
drop if pop_15==.
drop if perC==.
keep if Geo_code_2==9 
bysort Year: egen poppct2 = total(pop_15)
gen poppct=pop_15/poppct2
gen wcons1=poppct*perC
bysort Year: egen w_global_average = total(wcons1)
collapse (sum) pop_15 (mean) perC (mean) w_global_average, by(Year)
drop if Year==2015
tsset Year
dfuller w_global_average, drift regress lags(0)
dfuller d.w_global_average, drift regress lags(0)
gen fdifcons = d.w_global_average
itsa fdifcons , trperiod(2003) figure replace posttrend single
actest, lags(20)
itsa fdifcons , trperiod(1999) figure replace posttrend single
actest, lags(20)
save OceaniaITS.dta, replace


*Latin America ITS
use FCTC_Verified.dta
drop if pop_15==.
drop if perC==.
keep if Geo_code_2==19 & _ISO3N_!=124 & _ISO3N_!=840
bysort Year: egen poppct2 = total(pop_15)
gen poppct=pop_15/poppct2
gen wcons1=poppct*perC
bysort Year: egen w_global_average = total(wcons1)
collapse (sum) pop_15 (mean) perC (mean) w_global_average, by(Year)
drop if Year==2015
tsset Year
dfuller w_global_average, drift regress lags(0)
dfuller d.w_global_average, drift regress lags(0)
gen fdifcons = d.w_global_average
itsa fdifcons , trperiod(2003) figure replace posttrend single
actest, lags(20)
itsa fdifcons , trperiod(1999) figure replace posttrend single
actest, lags(20)
save LatAmITS.dta, replace

*OECD ITS
use FCTC_Verified.dta
drop if pop_15==.
drop if perC==.
keep if _ISO3N_==36 |  _ISO3N_==40 |  _ISO3N_==56 |  _ISO3N_==124 |  _ISO3N_==152 |  _ISO3N_==203 |  _ISO3N_==208 |  _ISO3N_==233 |  _ISO3N_==246 |  _ISO3N_==250 |  ///
_ISO3N_==276 |  _ISO3N_==300 |   _ISO3N_==348 |  _ISO3N_==352 |  _ISO3N_==372 |  _ISO3N_==376 |  _ISO3N_==380 |   _ISO3N_==392 |  _ISO3N_==410 |  _ISO3N_==428 |  _ISO3N_==442  ///
_ISO3N_==484 |  _ISO3N_==528 |   _ISO3N_==554 |  _ISO3N_==578 |  _ISO3N_==616 |  _ISO3N_==620 |   _ISO3N_==703 |  _ISO3N_==705 |  _ISO3N_==724 |  _ISO3N_==752 |  _ISO3N_==756 ///
_ISO3N_==792 |  _ISO3N_==826 |   _ISO3N_==840
bysort Year: egen poppct2 = total(pop_15)
gen poppct=pop_15/poppct2
gen wcons1=poppct*perC
bysort Year: egen w_global_average = total(wcons1)
collapse (sum) pop_15 (mean) perC (mean) w_global_average, by(Year)
drop if Year==2015
tsset Year
dfuller w_global_average, drift regress lags(0)
dfuller d.w_global_average, drift regress lags(0)
gen fdifcons = d.w_global_average
itsa fdifcons , trperiod(2003) figure replace posttrend single
actest, lags(20)
itsa fdifcons , trperiod(1999) figure replace posttrend single
actest, lags(20)
save NovarITS.dta, replace

*Non-OECD ITS
use FCTC_Verified.dta
drop if pop_15==.
drop if perC==.
keep if _ISO3N_!=36 |  _ISO3N_!=40 |  _ISO3N_!=56 |  _ISO3N_!=124 |  _ISO3N_!=152 |  _ISO3N_!=203 |  _ISO3N_!=208 |  _ISO3N_!=233 |  _ISO3N_!=246 |  _ISO3N_!=250 |  ///
_ISO3N_!=276 |  _ISO3N_!=300 |   _ISO3N_!=348 |  _ISO3N_!=352 |  _ISO3N_!=372 |  _ISO3N_!=376 |  _ISO3N_!=380 |   _ISO3N_!=392 |  _ISO3N_!=410 |  _ISO3N_!=428 |  _ISO3N_!=442  ///
_ISO3N_!=484 |  _ISO3N_!=528 |   _ISO3N_!=554 |  _ISO3N_!=578 |  _ISO3N_!=616 |  _ISO3N_!=620 |   _ISO3N_!=703 |  _ISO3N_!=705 |  _ISO3N_!=724 |  _ISO3N_!=752 |  _ISO3N_!=756 ///
_ISO3N_!=792 |  _ISO3N_!=826 |   _ISO3N_!=840
bysort Year: egen poppct2 = total(pop_15)
gen poppct=pop_15/poppct2
gen wcons1=poppct*perC
bysort Year: egen w_global_average = total(wcons1)
collapse (sum) pop_15 (mean) perC (mean) w_global_average, by(Year)
drop if Year==2015
tsset Year
dfuller w_global_average, drift regress lags(0)
dfuller d.w_global_average, drift regress lags(0)
gen fdifcons = d.w_global_average
itsa fdifcons , trperiod(2003) figure replace posttrend single
actest, lags(20)
itsa fdifcons , trperiod(1999) figure replace posttrend single
actest, lags(20)
save NovarITS.dta, replace


* ITS without China
use FCTC_Verified.dta
drop if pop_15==.
drop if perC==.
keep if _ISO3N_!=156
bysort Year: egen poppct2 = total(pop_15)
gen poppct=pop_15/poppct2
gen wcons1=poppct*perC
bysort Year: egen w_global_average = total(wcons1)
collapse (sum) pop_15 (mean) perC (mean) w_global_average, by(Year)
drop if Year==2015
tsset Year
dfuller w_global_average, drift regress lags(0)
dfuller d.w_global_average, drift regress lags(0)
gen fdifcons = d.w_global_average
itsa fdifcons , trperiod(2003) figure replace posttrend single
actest, lags(20)
itsa fdifcons , trperiod(1999) figure replace posttrend single
actest, lags(20)
save NoChinaITS.dta, replace

*Non-varying country ITS
use FCTC_Verified.dta
drop if pop_15==.
drop if perC==.
keep if _ISO3N_!=51 |  _ISO3N_!=31 |  _ISO3N_!=112 |  _ISO3N_!=70 |  _ISO3N_!=191 |  _ISO3N_!=203 |  _ISO3N_!=233 |  _ISO3N_!=398 |  _ISO3N_!=498 |  _ISO3N_!=810 |  ///
_ISO3N_!=890 |  _ISO3N_!=703 |   _ISO3N_!=705 |  _ISO3N_!=804 |  _ISO3N_!=860 |  _ISO3N_!=200 
bysort Year: egen poppct2 = total(pop_15)
gen poppct=pop_15/poppct2
gen wcons1=poppct*perC
bysort Year: egen w_global_average = total(wcons1)
collapse (sum) pop_15 (mean) perC (mean) w_global_average, by(Year)
drop if Year==2015
tsset Year
dfuller w_global_average, drift regress lags(0)
dfuller d.w_global_average, drift regress lags(0)
gen fdifcons = d.w_global_average
itsa fdifcons , trperiod(2003) figure replace posttrend single
actest, lags(20)
itsa fdifcons , trperiod(1999) figure replace posttrend single
actest, lags(20)
save NovarITS.dta, replace

*China ITS
use FCTC_Verified.dta
drop if pop_15==.
drop if perC==.
keep if _ISO3N_==156
drop if Year==2015
tsset Year
dfuller perC, drift regress lags(0)
dfuller d.perC, drift regress lags(0)
gen fdifcons = d.perC
itsa fdifcons , trperiod(2003) figure replace posttrend single
actest, lags(20)
itsa fdifcons , trperiod(1999) figure replace posttrend single
actest, lags(20)
itsa fdifcons , trperiod(1999) figure replace posttrend single lag(9)
itsa fdifcons , trperiod(1999) figure replace posttrend single lag(17)
save ChinaITS.dta, replace

*Russia ITS
use FCTC_Verified.dta
drop if pop_15==.
drop if perC==.
keep if _ISO3N_==643
drop if Year==2015
tsset Year
dfuller perC, drift regress lags(0)
dfuller d.perC, drift regress lags(0)
gen fdifcons = d.perC
itsa fdifcons , trperiod(2003) figure replace posttrend single
actest, lags(20)
save RussiaITS.dta, replace

*USA ITS
use FCTC_Verified.dta
drop if pop_15==.
drop if perC==.
keep if _ISO3N_==840
drop if Year==2015
tsset Year
dfuller perC, drift regress lags(0)
dfuller d.perC, drift regress lags(0)
gen fdifcons = d.perC
itsa fdifcons , trperiod(2003) figure replace posttrend single
actest, lags(20)
itsa fdifcons , trperiod(1999) figure replace posttrend single
actest, lags(20)
itsa fdifcons , trperiod(1999) figure replace posttrend single lag(10)
itsa fdifcons , trperiod(1999) figure replace posttrend single lag(20)
itsa fdifcons , trperiod(2003) figure replace posttrend single lag(10)
itsa fdifcons , trperiod(2003) figure replace posttrend single lag(20)
save USAITS.dta, replace

*Japan ITS
use FCTC_Verified.dta
drop if pop_15==.
drop if perC==.
keep if _ISO3N_==392
drop if Year==2015
tsset Year
dfuller perC, drift regress lags(0)
dfuller d.perC, drift regress lags(0)
gen fdifcons = d.perC
itsa fdifcons , trperiod(2003) figure replace posttrend single
actest, lags(20)
itsa fdifcons , trperiod(1999) figure replace posttrend single
actest, lags(20)
save JapanITS.dta, replace

*Indonesia ITS
use FCTC_Verified.dta
drop if pop_15==.
drop if perC==.
keep if _ISO3N_==360
drop if Year==2015
tsset Year
dfuller perC, drift regress lags(0)
dfuller d.perC, drift regress lags(0)
gen fdifcons = d.perC
itsa fdifcons , trperiod(2003) figure replace posttrend single
actest, lags(20)
itsa fdifcons , trperiod(1999) figure replace posttrend single
actest, lags(20)
save IndonesiaITS.dta, replace

*Philippines ITS
use FCTC_Verified.dta
drop if pop_15==.
drop if perC==.
keep if _ISO3N_==608
drop if Year==2015
tsset Year
dfuller perC, drift regress lags(0)
dfuller d.perC, drift regress lags(0)
gen fdifcons = d.perC
itsa fdifcons , trperiod(2003) figure replace posttrend single
actest, lags(20)
itsa fdifcons , trperiod(1999) figure replace posttrend single
actest, lags(20)
itsa fdifcons , trperiod(2003) figure replace posttrend single lag(10)
itsa fdifcons , trperiod(2003) figure replace posttrend single lag(19)
itsa fdifcons , trperiod(1999) figure replace posttrend single lag(10)
itsa fdifcons , trperiod(1999) figure replace posttrend single lag(20)
save PhilippinesITS.dta, replace

*India ITS
use FCTC_Verified.dta
drop if pop_15==.
drop if perC==.
keep if _ISO3N_==356
drop if Year==2015
tsset Year
dfuller perC, drift regress lags(0)
dfuller d.perC, drift regress lags(0)
gen fdifcons = d.perC
itsa fdifcons , trperiod(2003) figure replace posttrend single
actest, lags(20)
itsa fdifcons , trperiod(1999) figure replace posttrend single
actest, lags(20)
itsa fdifcons , trperiod(1999) figure replace posttrend single lag(4)
itsa fdifcons , trperiod(1999) figure replace posttrend single lag(9)
save IndiaITS.dta, replace

*Brazil ITS
use FCTC_Verified.dta
drop if pop_15==.
drop if perC==.
keep if _ISO3N_==76
drop if Year==2015
tsset Year
dfuller perC, drift regress lags(0)
dfuller d.perC, drift regress lags(0)
gen fdifcons = d.perC
itsa fdifcons , trperiod(2003) figure replace posttrend single
actest, lags(20)
itsa fdifcons , trperiod(1999) figure replace posttrend single
actest, lags(20)
itsa fdifcons , trperiod(1999) figure replace posttrend single lag(10)
itsa fdifcons , trperiod(1999) figure replace posttrend single lag(19)
save BrazilITS.dta, replace

*Turkey ITS
use FCTC_Verified.dta
drop if pop_15==.
drop if perC==.
keep if _ISO3N_==792
drop if Year==2015
tsset Year
dfuller perC, drift regress lags(0)
dfuller d.perC, drift regress lags(0)
gen fdifcons = d.perC
itsa fdifcons , trperiod(2003) figure replace posttrend single
actest, lags(20)
itsa fdifcons , trperiod(1999) figure replace posttrend single
actest, lags(20)
itsa fdifcons , trperiod(2003) figure replace posttrend single lag(3)
itsa fdifcons , trperiod(1999) figure replace posttrend single lag(3)
save TurkeyITS.dta, replace

*Ukraine ITS
use FCTC_Verified.dta
drop if pop_15==.
drop if perC==.
keep if _ISO3N_==804
drop if Year==2015
tsset Year
dfuller perC, drift regress lags(0)
dfuller d.perC, drift regress lags(0)
gen fdifcons = d.perC
itsa fdifcons , trperiod(2003) figure replace posttrend single
actest, lags(20)
save UkraineITS.dta, replace


*******************************************************************************
***************--------------------------------------------********************
		    	** II. In-Sample Forecast Event Model  **
***************--------------------------------------------********************
*******************************************************************************

*Prep and merge variables

use FCTC_Verified.dta
gen uncountry_code = _ISO3N_ 
drop if Country_name=="Taiwan"
rename Year year
tsset uncountry_code year 
tsfill, full
foreach v of varlist  Geo_code Geo_code_2 Income_code _ISO3N_ {
bysort uncountry_code: egen t = mean(`v')
replace `v' = t 
drop t
}
bysort uncountry_code (Country_name) : replace Country_name = Country_name[_N]
drop if Country_name=="USSR (Former)"
drop if Country_name=="Yugoslavia"
drop if Country_name=="Czechoslovakia"
merge 1:1 _ISO3N_ year using FCTCvars2.dta, keep(match master)
drop _merge
replace key_code = 3 if _ISO3N_==710
label define corp 1 "China National Tobacco Corp" 2 "Philip Morris International" 3 "British American Tobacco" 4 "Imperial Tobacco Group" 5 "Japan Tobacco International" 6 "Other"
label values key_code corp
foreach v of varlist key_code{
bysort uncountry_code: egen t = mean(`v')
replace `v' = t 
drop t
}
drop if perC==.
drop if year>2013
drop if country_name=="Taiwan"
drop if v2x_egaldem==.	 
gen lngdp_currentusd = ln(gdp_currentusd)
gen lngdp_capita_ppp_currentid = ln(gdp_capita_ppp_currentid)
gen lnperc = ln(perC)
gen expperc = exp(perC)	 
gen OECD=0
replace OECD=1 if inlist(_ISO3N_, 36, 40, 56, 124, 152,	203, 208, 233,	250, 276, 300, 348,	372, 380, 392, 410, 440, 484, 528, 616, 620, 703, 705, 724, 752, 756, 792,	826, 840)

save FCTC_Eventmodel.dta, replace
use FCTC_Eventmodel.dta

*Multiple imputation
mdesc v2x_delibdem v2x_egaldem v2x_polyarchy v2x_libdem v2x_partipdem year mean_educ_25plusboth educ_mean_25plusm educ_mean_25plusf mean_educ_15to44f key_code
mi set flong
mi register imputed gdp_currentusd gdp_capita_ppp_currentid lngdp_currentusd lngdp_capita_ppp_currentid gdp_growth_annualperc trade gpi
mi impute chained (reg)  lngdp_currentusd lngdp_capita_ppp_currentid gdp_growth_annualperc trade gpi = v2x_delibdem v2x_egaldem v2x_polyarchy v2x_libdem v2x_partipdem year mean_educ_25plusboth educ_mean_25plusm educ_mean_25plusf mean_educ_15to44f i.key_code, add(50) 

save FCTC_Eventmodel2.dta, replace

*Event model testing
gen perc=perC
gen geo_code_2=Geo_code_2
gen geo_code=Geo_code
set matsize 5000

*Actual Runs

*Z model - Larger Regions
mibeta perc c.year##i.key_code##i.geo_code_2 c.year##c.lngdp_currentusd##c.gdp_growth_annualperc c.year##c.trade##c.lngdp_capita_ppp_currentid##c.gpi c.year##c.v2x_delibdem##c.v2x_egaldem##c.v2x_polyarchy##c.v2x_libdem##c.v2x_partipdem##i.geo_code_2 c.year##c.mean_educ_25plusboth##c.educ_mean_25plusm##c.educ_mean_25plusf##c.mean_educ_15to44f##i.geo_code_2  if year<2004
mi estimate, saving(estfileW.ster, replace) : reg perc c.year##i.key_code##i.geo_code_2 c.year##c.lngdp_currentusd##c.gdp_growth_annualperc c.year##c.trade##c.lngdp_capita_ppp_currentid##c.gpi c.year##c.v2x_delibdem##c.v2x_egaldem##c.v2x_polyarchy##c.v2x_libdem##c.v2x_partipdem##i.geo_code_2 c.year##c.mean_educ_25plusboth##c.educ_mean_25plusm##c.educ_mean_25plusf##c.mean_educ_15to44f##i.geo_code_2  if year<2004
mi predictnl predpercz = predict(xb) using estfileW.ster,  ci(zpredcil zpredciu)

*Y model - Smaller Regions
mibeta perc c.year##i.key_code##i.geo_code c.year##c.lngdp_currentusd##c.gdp_growth_annualperc##c.trade##c.lngdp_capita_ppp_currentid##c.gpi c.year##c.v2x_delibdem##c.v2x_egaldem##c.v2x_polyarchy##c.v2x_libdem##c.v2x_partipdem c.year##c.mean_educ_25plusboth##c.educ_mean_25plusm##c.educ_mean_25plusf##c.mean_educ_15to44f if year<2004
mi estimate, saving(estfileW2.ster, replace) : reg perc c.year##i.key_code##i.geo_code c.year##c.lngdp_currentusd##c.gdp_growth_annualperc##c.trade##c.lngdp_capita_ppp_currentid##c.gpi c.year##c.v2x_delibdem##c.v2x_egaldem##c.v2x_polyarchy##c.v2x_libdem##c.v2x_partipdem c.year##c.mean_educ_25plusboth##c.educ_mean_25plusm##c.educ_mean_25plusf##c.mean_educ_15to44f if year<2004
mi predictnl predpercy = predict(xb) using estfileW2.ster,  ci(ypredcil ypredciu)

*R model (z99) - Country dummies
mibeta perc c.year##i.key_code##i._ISO3N_ c.year##c.lngdp_currentusd##c.gdp_growth_annualperc c.year##c.trade##c.lngdp_capita_ppp_currentid##c.gpi c.year##c.v2x_delibdem##c.v2x_egaldem##c.v2x_polyarchy##c.v2x_libdem##c.v2x_partipdem c.year##c.year##c.year##c.mean_educ_25plusboth##c.educ_mean_25plusm##c.educ_mean_25plusf##c.mean_educ_15to44f  if year<2004
mi estimate, saving(estfile8.ster, replace) : reg perc c.year##i.key_code##i._ISO3N_ c.year##c.lngdp_currentusd##c.gdp_growth_annualperc c.year##c.trade##c.lngdp_capita_ppp_currentid##c.gpi c.year##c.v2x_delibdem##c.v2x_egaldem##c.v2x_polyarchy##c.v2x_libdem##c.v2x_partipdem c.year##c.year##c.year##c.mean_educ_25plusboth##c.educ_mean_25plusm##c.educ_mean_25plusf##c.mean_educ_15to44f  if year<2004
mi predictnl predpercz99 = predict(xb) using estfile8.ster,  ci(zpredcil99 zpredciu99)
mi predictnl predpercz9990 = predict(xb) using estfile8.ster,  ci(zpredcil9990 zpredciu9990)  level(90)
mi predictnl predpercz9980 = predict(xb) using estfile8.ster,  ci(zpredcil9980 zpredciu9980)  level(80)

twoway (scatter perc year, msize(small)) (scatter predpercy year, msize(small)) (line ypredcil year, lpattern(solid) lcolor(black)) (line ypredciu year, lpattern(solid) lcolor(black)) , by(country_name) legend(size(vsmall))
twoway (scatter perc year, msize(small)) (scatter predpercz year, msize(small)) (line zpredcil year, lpattern(solid) lcolor(black)) (line zpredciu year, lpattern(solid) lcolor(black)) , by(country_name) legend(size(vsmall))
twoway (scatter perc year, msize(small)) (scatter predpercz99 year, msize(small)) (line zpredcil99 year, lpattern(solid) lcolor(black)) (line zpredciu99 year, lpattern(solid) lcolor(black)) , by(country_name, note("")) legend(rows(1) size(vsmall) label(1 "Actual") label(2 "Predicted") label(3  "95% Lower Bound") label(4  "95% Upper Bound")) scheme(plotplainblind ) ylabel(0 (2500) 5000) ytitle("Cigarette Consumption Per Capita")

save FCTC_Eventmodel3.dta, replace

**** Event model module *******************

use FCTC_Eventmodel3.dta

**Stage 1 - Select population **

*Pop pct Asia

mi unset
keep if mi_m==0
bysort year: egen poppct2 = total(pop_15) if geo_code_2==142
gen poppct=pop_15/poppct2
drop if pop_15==.

*Pop pct Europe

mi unset
keep if mi_m==0
bysort year: egen poppct2 = total(pop_15) if geo_code_2==150
gen poppct=pop_15/poppct2
drop if pop_15==.

*Pop pct Americas

mi unset
keep if mi_m==0
bysort year: egen poppct2 = total(pop_15) if geo_code_2==19
gen poppct=pop_15/poppct2
drop if pop_15==.

*Pop pct Africa
mi unset
keep if mi_m==0
bysort year: egen poppct2 = total(pop_15) if geo_code_2==2
gen poppct=pop_15/poppct2
drop if pop_15==.

*Pop pct High Income
mi unset
keep if mi_m==0
bysort year: egen poppct2 = total(pop_15) if Income_code==4
gen poppct=pop_15/poppct2
drop if pop_15==.

*Pop pct High Middle Income
mi unset
keep if mi_m==0
bysort year: egen poppct2 = total(pop_15) if Income_code==3
gen poppct=pop_15/poppct2
drop if pop_15==.

*Pop pct Low Middle Income
mi unset
keep if mi_m==0
bysort year: egen poppct2 = total(pop_15) if Income_code==2 | Income_code==1
gen poppct=pop_15/poppct2
drop if pop_15==.

*Pop pct Not- High Income
mi unset
keep if mi_m==0
bysort year: egen poppct2 = total(pop_15) if Income_code==2 | Income_code==1 | Income_code==3
gen poppct=pop_15/poppct2
drop if pop_15==.


*Pop pct OECD
mi unset
keep if mi_m==0
bysort year: egen poppct2 = total(pop_15) if OECD==1
gen poppct=pop_15/poppct2
drop if pop_15==.


*Pop pct Not OECD
mi unset
keep if mi_m==0
bysort year: egen poppct2 = total(pop_15) if OECD==0
gen poppct=pop_15/poppct2
drop if pop_15==.

*Pop pct Latin America
mi unset
keep if mi_m==0
bysort year: egen poppct2 = total(pop_15) if geo_code_2==19 & _ISO3N_!=124 & _ISO3N_!=840
gen poppct=pop_15/poppct2
drop if pop_15==.


*Pop pct US & Canada
mi unset
keep if mi_m==0
bysort year: egen poppct2 = total(pop_15) if _ISO3N_==124 | _ISO3N_==840
gen poppct=pop_15/poppct2
drop if pop_15==.

*Pop pct without China

mi unset
keep if mi_m==0
bysort year: egen poppct2 = total(pop_15) if _ISO3N_!=156
gen poppct=pop_15/poppct2
drop if pop_15==.

*Pop pct LMIC without China

mi unset
keep if mi_m==0
bysort year: egen poppct2 = total(pop_15) if Income_code==2 | Income_code==1 & _ISO3N_!=156
gen poppct=pop_15/poppct2
drop if pop_15==.

*Weighted
mi unset
keep if mi_m==0
bysort year: egen poppct2 = total(pop_15)
gen poppct=pop_15/poppct2
drop if pop_15==.

*Unweighted
mi unset
keep if mi_m==0
bysort year: egen poppct2 = total(pop_15)
drop if pop_15==.


**Stage 2 - follow with unweighted or weighted**
*Unweighted
keep year perc lnperc _ISO3N_  pop_15 poppct predpercz predpercy ypredcil ypredciu zpredcil zpredciu predpercz99 zpredciu99 zpredcil99

gen exppredy = predpercy
gen exppredyul = ypredciu
gen exppredyll = ypredcil
gen wgtpredf = exppredy
gen wgtpredful = exppredyul
gen wgtpredfll = exppredyll
gen wgtpredz = predpercz
gen wgtpredzul = zpredciu
gen wgtpredzll = zpredcil
gen wgtpredzB = predpercz99
gen wgtpredzulB = zpredciu99
gen wgtpredzllB = zpredcil99
gen globwgtln = lnperc
gen globwgt = perc
rename predpercz99 predperczB
rename zpredcil99  zpredcilB
rename zpredciu99 zpredciuB
reshape wide wgtpredf lnperc perc pop_15 poppct globwgtln globwgt predpercz predpercy ypredcil ypredciu zpredcil zpredciu  exppredy exppredyul exppredyll wgtpredz wgtpredzul wgtpredzll wgtpredful wgtpredfll predperczB zpredcilB zpredciuB wgtpredzB wgtpredzulB wgtpredzllB, j(_ISO3N_) i(year) 

**Weighted

keep year perc lnperc _ISO3N_  pop_15 poppct predpercz predpercy ypredcil ypredciu zpredcil zpredciu predpercz99 zpredciu99 zpredcil99
gen exppredy = predpercy
gen exppredyul = ypredciu
gen exppredyll = ypredcil
gen wgtpredf = poppct*exppredy
gen wgtpredful = poppct*exppredyul
gen wgtpredfll = poppct*exppredyll
gen wgtpredz = poppct*predpercz
gen wgtpredzul = poppct*zpredciu
gen wgtpredzll = poppct*zpredcil
gen wgtpredzB = poppct*predpercz99
gen wgtpredzulB = poppct*zpredciu99
gen wgtpredzllB = poppct*zpredcil99
gen globwgtln = poppct*lnperc
gen globwgt = poppct*perc
rename predpercz99 predperczB
rename zpredcil99  zpredcilB
rename zpredciu99 zpredciuB
reshape wide wgtpredf lnperc perc pop_15 poppct globwgtln globwgt predpercz predpercy ypredcil ypredciu zpredcil zpredciu  exppredy exppredyul exppredyll wgtpredz wgtpredzul wgtpredzll wgtpredful wgtpredfll predperczB zpredcilB zpredciuB wgtpredzB wgtpredzulB wgtpredzllB, j(_ISO3N_) i(year) 


**Stage 3 - follow with same group as Stage 1 for subgroup**

*Asia
local globwgt "globwgt860 globwgt792 globwgt764 globwgt760 globwgt704 globwgt682 globwgt608 globwgt586  globwgt524 globwgt51  globwgt50  globwgt458  globwgt422 globwgt410 globwgt408  globwgt398 globwgt392   globwgt364 globwgt360  globwgt356  globwgt156 globwgt104 globwgt31"
local wgtpreddf "wgtpredf860 wgtpredf792 wgtpredf764 wgtpredf760 wgtpredf704 wgtpredf682 wgtpredf608 wgtpredf586  wgtpredf524 wgtpredf51  wgtpredf50  wgtpredf458  wgtpredf422 wgtpredf410 wgtpredf408  wgtpredf398 wgtpredf392   wgtpredf364 wgtpredf360  wgtpredf356  wgtpredf156 wgtpredf104 wgtpredf31"
local Gupperw "wgtpredful860 wgtpredful792 wgtpredful764 wgtpredful760 wgtpredful704 wgtpredful682 wgtpredful608 wgtpredful586  wgtpredful524 wgtpredful51  wgtpredful50  wgtpredful458  wgtpredful422 wgtpredful410 wgtpredful408  wgtpredful398 wgtpredful392   wgtpredful364 wgtpredful360  wgtpredful356  wgtpredful156 wgtpredful104 wgtpredful31"
local Glowerw "wgtpredfll860 wgtpredfll792 wgtpredfll764 wgtpredfll760 wgtpredfll704 wgtpredfll682 wgtpredfll608 wgtpredfll586  wgtpredfll524 wgtpredfll51  wgtpredfll50  wgtpredfll458  wgtpredfll422 wgtpredfll410 wgtpredfll408  wgtpredfll398 wgtpredfll392   wgtpredfll364 wgtpredfll360  wgtpredfll356  wgtpredfll156 wgtpredfll104 wgtpredfll31"
local wGprediction3B "wgtpredzB860 wgtpredzB792 wgtpredzB764 wgtpredzB760 wgtpredzB704 wgtpredzB682 wgtpredzB608 wgtpredzB586  wgtpredzB524 wgtpredzB51  wgtpredzB50  wgtpredzB458  wgtpredzB422 wgtpredzB410 wgtpredzB408  wgtpredzB398 wgtpredzB392   wgtpredzB364 wgtpredzB360  wgtpredzB356  wgtpredzB156 wgtpredzB104 wgtpredzB31"
local wGpred3ulB "wgtpredzulB860 wgtpredzulB792 wgtpredzulB764 wgtpredzulB760 wgtpredzulB704 wgtpredzulB682 wgtpredzulB608 wgtpredzulB586  wgtpredzulB524 wgtpredzulB51  wgtpredzulB50  wgtpredzulB458  wgtpredzulB422 wgtpredzulB410 wgtpredzulB408  wgtpredzulB398 wgtpredzulB392   wgtpredzulB364 wgtpredzulB360  wgtpredzulB356  wgtpredzulB156 wgtpredzulB104 wgtpredzulB31"
local wGpred3llB "wgtpredzllB860 wgtpredzllB792 wgtpredzllB764 wgtpredzllB760 wgtpredzllB704 wgtpredzllB682 wgtpredzllB608 wgtpredzllB586  wgtpredzllB524 wgtpredzllB51  wgtpredzllB50  wgtpredzllB458  wgtpredzllB422 wgtpredzllB410 wgtpredzllB408  wgtpredzllB398 wgtpredzllB392   wgtpredzllB364 wgtpredzllB360  wgtpredzllB356  wgtpredzllB156 wgtpredzllB104 wgtpredzllB31"
local wGprediction3 "wgtpredz860 wgtpredz792 wgtpredz764 wgtpredz760 wgtpredz704 wgtpredz682 wgtpredz608 wgtpredz586  wgtpredz524 wgtpredz51  wgtpredz50  wgtpredz458  wgtpredz422 wgtpredz410 wgtpredz408  wgtpredz398 wgtpredz392   wgtpredz364 wgtpredz360  wgtpredz356  wgtpredz156 wgtpredz104 wgtpredz31"
local wGpred3ul "wgtpredzul860 wgtpredzul792 wgtpredzul764 wgtpredzul760 wgtpredzul704 wgtpredzul682 wgtpredzul608 wgtpredzul586  wgtpredzul524 wgtpredzul51  wgtpredzul50  wgtpredzul458  wgtpredzul422 wgtpredzul410 wgtpredzul408  wgtpredzul398 wgtpredzul392   wgtpredzul364 wgtpredzul360  wgtpredzul356  wgtpredzul156 wgtpredzul104 wgtpredzul31"
local wGpred3ll "wgtpredzll860 wgtpredzll792 wgtpredzll764 wgtpredzll760 wgtpredzll704 wgtpredzll682 wgtpredzll608 wgtpredzll586  wgtpredzll524 wgtpredzll51  wgtpredzll50  wgtpredzll458  wgtpredzll422 wgtpredzll410 wgtpredzll408  wgtpredzll398 wgtpredzll392   wgtpredzll364 wgtpredzll360  wgtpredzll356  wgtpredzll156 wgtpredzll104 wgtpredzll31"
egen globwgt2 = rowtotal(`globwgt')
egen wgtpreddf = rowtotal(`wgtpreddf')
egen Gupperw = rowtotal(`Gupperw')
egen Glowerw = rowtotal(`Glowerw')
egen wGprediction3 = rowtotal(`wGprediction3')
egen wGpred3ll = rowtotal(`wGpred3ll')
egen wGpred3ul = rowtotal(`wGpred3ul')
egen wGprediction3B = rowtotal(`wGprediction3B')
egen wGpred3llB = rowtotal(`wGpred3llB')
egen wGpred3ulB = rowtotal(`wGpred3ulB')

twoway (line globwgt2 year, lpattern(solid)) (line wGprediction3B year, lpattern(solid))  (line wGpred3ll year, lpattern(dash) lcolor(black*.25)) (line wGpred3ul year , lpattern(dash) lcolor(black*.25))  (line Gupperw year, lpattern(dash) lcolor(black*.5)) (line Glowerw year , lpattern(dash) lcolor(black*.5)) (line wGpred3ulB year, lpattern(dash) lcolor(black)) (line wGpred3llB year , lpattern(dash) lcolor(black)) , text(4050 2003 "FCTC", bc(white) box) scheme(plotplainblind )  xline(2003, lwidth(thick) lpattern(dash) lcolor(black)) legend( order(1 2 3 5 7) label(2 "Prediction") label(1 "Actual") label(3 "80% Interval")  label(5 "90% Interval") label(7 "95% Interval") ) ylabel(0 (500) 4000) xscale(fextend)  ytitle("Cigarette Consumption Per Capita")

*Europe
local globwgt "globwgt40	globwgt56	globwgt70	globwgt100	globwgt112	globwgt191	globwgt203	globwgt208	globwgt233	globwgt250	globwgt276	globwgt300	globwgt348	globwgt372	globwgt380	globwgt440	globwgt498	globwgt528	globwgt616	globwgt620	globwgt642	globwgt703	globwgt705	globwgt724	globwgt752	globwgt756	globwgt804	globwgt810	globwgt826	globwgt890"
local wgtpreddf "wgtpredf40	wgtpredf56	wgtpredf70	wgtpredf100	wgtpredf112	wgtpredf191	wgtpredf203	wgtpredf208	wgtpredf233	wgtpredf250	wgtpredf276	wgtpredf300	wgtpredf348	wgtpredf372	wgtpredf380	wgtpredf440	wgtpredf498	wgtpredf528	wgtpredf616	wgtpredf620	wgtpredf642	wgtpredf703	wgtpredf705	wgtpredf724	wgtpredf752	wgtpredf756	wgtpredf804	wgtpredf810	wgtpredf826	wgtpredf890"
local Gupperw "wgtpredful40	wgtpredful56	wgtpredful70	wgtpredful100	wgtpredful112	wgtpredful191	wgtpredful203	wgtpredful208	wgtpredful233	wgtpredful250	wgtpredful276	wgtpredful300	wgtpredful348	wgtpredful372	wgtpredful380	wgtpredful440	wgtpredful498	wgtpredful528	wgtpredful616	wgtpredful620	wgtpredful642	wgtpredful703	wgtpredful705	wgtpredful724	wgtpredful752	wgtpredful756	wgtpredful804	wgtpredful810	wgtpredful826	wgtpredful890"
local Glowerw "wgtpredfll40	wgtpredfll56	wgtpredfll70	wgtpredfll100	wgtpredfll112	wgtpredfll191	wgtpredfll203	wgtpredfll208	wgtpredfll233	wgtpredfll250	wgtpredfll276	wgtpredfll300	wgtpredfll348	wgtpredfll372	wgtpredfll380	wgtpredfll440	wgtpredfll498	wgtpredfll528	wgtpredfll616	wgtpredfll620	wgtpredfll642	wgtpredfll703	wgtpredfll705	wgtpredfll724	wgtpredfll752	wgtpredfll756	wgtpredfll804	wgtpredfll810	wgtpredfll826	wgtpredfll890"
local wGprediction3B "wgtpredzB40	wgtpredzB56	wgtpredzB70	wgtpredzB100	wgtpredzB112	wgtpredzB191	wgtpredzB203	wgtpredzB208	wgtpredzB233	wgtpredzB250	wgtpredzB276	wgtpredzB300	wgtpredzB348	wgtpredzB372	wgtpredzB380	wgtpredzB440	wgtpredzB498	wgtpredzB528	wgtpredzB616	wgtpredzB620	wgtpredzB642	wgtpredzB703	wgtpredzB705	wgtpredzB724	wgtpredzB752	wgtpredzB756	wgtpredzB804	wgtpredzB810	wgtpredzB826	wgtpredzB890"
local wGpred3ulB "wgtpredzulB40	wgtpredzulB56	wgtpredzulB70	wgtpredzulB100	wgtpredzulB112	wgtpredzulB191	wgtpredzulB203	wgtpredzulB208	wgtpredzulB233	wgtpredzulB250	wgtpredzulB276	wgtpredzulB300	wgtpredzulB348	wgtpredzulB372	wgtpredzulB380	wgtpredzulB440	wgtpredzulB498	wgtpredzulB528	wgtpredzulB616	wgtpredzulB620	wgtpredzulB642	wgtpredzulB703	wgtpredzulB705	wgtpredzulB724	wgtpredzulB752	wgtpredzulB756	wgtpredzulB804	wgtpredzulB810	wgtpredzulB826	wgtpredzulB890"
local wGpred3llB "wgtpredzllB40	wgtpredzllB56	wgtpredzllB70	wgtpredzllB100	wgtpredzllB112	wgtpredzllB191	wgtpredzllB203	wgtpredzllB208	wgtpredzllB233	wgtpredzllB250	wgtpredzllB276	wgtpredzllB300	wgtpredzllB348	wgtpredzllB372	wgtpredzllB380	wgtpredzllB440	wgtpredzllB498	wgtpredzllB528	wgtpredzllB616	wgtpredzllB620	wgtpredzllB642	wgtpredzllB703	wgtpredzllB705	wgtpredzllB724	wgtpredzllB752	wgtpredzllB756	wgtpredzllB804	wgtpredzllB810	wgtpredzllB826	wgtpredzllB890"
local wGprediction3 "wgtpredz40	wgtpredz56	wgtpredz70	wgtpredz100	wgtpredz112	wgtpredz191	wgtpredz203	wgtpredz208	wgtpredz233	wgtpredz250	wgtpredz276	wgtpredz300	wgtpredz348	wgtpredz372	wgtpredz380	wgtpredz440	wgtpredz498	wgtpredz528	wgtpredz616	wgtpredz620	wgtpredz642	wgtpredz703	wgtpredz705	wgtpredz724	wgtpredz752	wgtpredz756	wgtpredz804	wgtpredz810	wgtpredz826	wgtpredz890"
local wGpred3ul "wgtpredzul40	wgtpredzul56	wgtpredzul70	wgtpredzul100	wgtpredzul112	wgtpredzul191	wgtpredzul203	wgtpredzul208	wgtpredzul233	wgtpredzul250	wgtpredzul276	wgtpredzul300	wgtpredzul348	wgtpredzul372	wgtpredzul380	wgtpredzul440	wgtpredzul498	wgtpredzul528	wgtpredzul616	wgtpredzul620	wgtpredzul642	wgtpredzul703	wgtpredzul705	wgtpredzul724	wgtpredzul752	wgtpredzul756	wgtpredzul804	wgtpredzul810	wgtpredzul826	wgtpredzul890"
local wGpred3ll "wgtpredzll40	wgtpredzll56	wgtpredzll70	wgtpredzll100	wgtpredzll112	wgtpredzll191	wgtpredzll203	wgtpredzll208	wgtpredzll233	wgtpredzll250	wgtpredzll276	wgtpredzll300	wgtpredzll348	wgtpredzll372	wgtpredzll380	wgtpredzll440	wgtpredzll498	wgtpredzll528	wgtpredzll616	wgtpredzll620	wgtpredzll642	wgtpredzll703	wgtpredzll705	wgtpredzll724	wgtpredzll752	wgtpredzll756	wgtpredzll804	wgtpredzll810	wgtpredzll826	wgtpredzll890"
egen globwgt2 = rowtotal(`globwgt')
egen wgtpreddf = rowtotal(`wgtpreddf')
egen Gupperw = rowtotal(`Gupperw')
egen Glowerw = rowtotal(`Glowerw')
egen wGprediction3 = rowtotal(`wGprediction3')
egen wGpred3ll = rowtotal(`wGpred3ll')
egen wGpred3ul = rowtotal(`wGpred3ul')
egen wGprediction3B = rowtotal(`wGprediction3B')
egen wGpred3llB = rowtotal(`wGpred3llB')
egen wGpred3ulB = rowtotal(`wGpred3ulB')

twoway (line globwgt2 year, lpattern(solid)) (line wGprediction3B year, lpattern(solid))  (line wGpred3ll year, lpattern(dash) lcolor(black*.25)) (line wGpred3ul year , lpattern(dash) lcolor(black*.25))  (line Gupperw year, lpattern(dash) lcolor(black*.5)) (line Glowerw year , lpattern(dash) lcolor(black*.5)) (line wGpred3ulB year, lpattern(dash) lcolor(black)) (line wGpred3llB year , lpattern(dash) lcolor(black)) , text(4000 2003 "FCTC", bc(white) box) scheme(plotplainblind )  xline(2003, lwidth(thick) lpattern(dash) lcolor(black)) legend( order(1 2 3 5 7) label(2 "Prediction") label(1 "Actual") label(3 "80% Interval")  label(5 "90% Interval") label(7 "95% Interval") ) ylabel(0 (500) 4000) xscale(fextend)  ytitle("Cigarette Consumption Per Capita")

*Americas
local globwgt "globwgt32	globwgt76	globwgt124	globwgt152	globwgt170	globwgt192	globwgt484	globwgt840	globwgt862"
local wgtpreddf "wgtpredf32	wgtpredf76	wgtpredf124	wgtpredf152	wgtpredf170	wgtpredf192	wgtpredf484	wgtpredf840	wgtpredf862"
local Gupperw "wgtpredful32	wgtpredful76	wgtpredful124	wgtpredful152	wgtpredful170	wgtpredful192	wgtpredful484	wgtpredful840	wgtpredful862"
local Glowerw "wgtpredfll32	wgtpredfll76	wgtpredfll124	wgtpredfll152	wgtpredfll170	wgtpredfll192	wgtpredfll484	wgtpredfll840	wgtpredfll862"
local wGprediction3B "wgtpredzB32	wgtpredzB76	wgtpredzB124	wgtpredzB152	wgtpredzB170	wgtpredzB192	wgtpredzB484	wgtpredzB840	wgtpredzB862"
local wGpred3ulB "wgtpredzulB32	wgtpredzulB76	wgtpredzulB124	wgtpredzulB152	wgtpredzulB170	wgtpredzulB192	wgtpredzulB484	wgtpredzulB840	wgtpredzulB862"
local wGpred3llB "wgtpredzllB32	wgtpredzllB76	wgtpredzllB124	wgtpredzllB152	wgtpredzllB170	wgtpredzllB192	wgtpredzllB484	wgtpredzllB840	wgtpredzllB862"
local wGprediction3 "wgtpredz32	wgtpredz76	wgtpredz124	wgtpredz152	wgtpredz170	wgtpredz192	wgtpredz484	wgtpredz840	wgtpredz862"
local wGpred3ul "wgtpredzul32	wgtpredzul76	wgtpredzul124	wgtpredzul152	wgtpredzul170	wgtpredzul192	wgtpredzul484	wgtpredzul840	wgtpredzul862"
local wGpred3ll "wgtpredzll32	wgtpredzll76	wgtpredzll124	wgtpredzll152	wgtpredzll170	wgtpredzll192	wgtpredzll484	wgtpredzll840	wgtpredzll862"
egen globwgt2 = rowtotal(`globwgt')
egen wgtpreddf = rowtotal(`wgtpreddf')
egen Gupperw = rowtotal(`Gupperw')
egen Glowerw = rowtotal(`Glowerw')
egen wGprediction3 = rowtotal(`wGprediction3')
egen wGpred3ll = rowtotal(`wGpred3ll')
egen wGpred3ul = rowtotal(`wGpred3ul')
egen wGprediction3B = rowtotal(`wGprediction3B')
egen wGpred3llB = rowtotal(`wGpred3llB')
egen wGpred3ulB = rowtotal(`wGpred3ulB')

twoway (line globwgt2 year, lpattern(solid)) (line wGprediction3B year, lpattern(solid))  (line wGpred3ll year, lpattern(dash) lcolor(black*.25)) (line wGpred3ul year , lpattern(dash) lcolor(black*.25))  (line Gupperw year, lpattern(dash) lcolor(black*.5)) (line Glowerw year , lpattern(dash) lcolor(black*.5)) (line wGpred3ulB year, lpattern(dash) lcolor(black)) (line wGpred3llB year , lpattern(dash) lcolor(black)) , text(3050 2003 "FCTC", bc(white) box) scheme(plotplainblind )  xline(2003, lwidth(thick) lpattern(dash) lcolor(black)) legend( order(1 2 3 5 7) label(2 "Prediction") label(1 "Actual") label(3 "80% CI")  label(5 "90% CI") label(7 "95% CI") ) ylabel(0 (500) 3000) xscale(fextend)  ytitle("Cigarette Consumption Per Capita")
twoway (line globwgt2 year, lpattern(solid)) (line wGprediction3B year, lpattern(solid))  (line wGpred3ll year, lpattern(dash) lcolor(black*.25)) (line wGpred3ul year , lpattern(dash) lcolor(black*.25))  (line Gupperw year, lpattern(dash) lcolor(black*.5)) (line Glowerw year , lpattern(dash) lcolor(black*.5)) (line wGpred3ulB year, lpattern(dash) lcolor(black)) (line wGpred3llB year , lpattern(dash) lcolor(black)) , text(4050 2003 "FCTC", bc(white) box) scheme(plotplainblind )  xline(2003, lwidth(thick) lpattern(dash) lcolor(black)) legend( order(1 2 3 5 7) label(2 "Prediction") label(1 "Actual") label(3 "80% Interval")  label(5 "90% Interval") label(7 "95% Interval") ) ylabel(0 (500) 4000) xscale(fextend)  ytitle("Cigarette Consumption Per Capita")

*Africa
local globwgt "globwgt12	globwgt504	globwgt566	globwgt710	globwgt788	globwgt818	globwgt835"
local wgtpreddf "wgtpredf12	wgtpredf504	wgtpredf566	wgtpredf710	wgtpredf788	wgtpredf818	wgtpredf835"
local Gupperw "wgtpredful12	wgtpredful504	wgtpredful566	wgtpredful710	wgtpredful788	wgtpredful818	wgtpredful835"
local Glowerw "wgtpredfll12	wgtpredfll504	wgtpredfll566	wgtpredfll710	wgtpredfll788	wgtpredfll818	wgtpredfll835"
local wGprediction3B "wgtpredzB12	wgtpredzB504	wgtpredzB566	wgtpredzB710	wgtpredzB788	wgtpredzB818	wgtpredzB835"
local wGpred3ulB "wgtpredzulB12	wgtpredzulB504	wgtpredzulB566	wgtpredzulB710	wgtpredzulB788	wgtpredzulB818	wgtpredzulB835"
local wGpred3llB "wgtpredzllB12	wgtpredzllB504	wgtpredzllB566	wgtpredzllB710	wgtpredzllB788	wgtpredzllB818	wgtpredzllB835"
local wGprediction3 "wgtpredz12	wgtpredz504	wgtpredz566	wgtpredz710	wgtpredz788	wgtpredz818	wgtpredz835"
local wGpred3ul "wgtpredzul12	wgtpredzul504	wgtpredzul566	wgtpredzul710	wgtpredzul788	wgtpredzul818	wgtpredzul835"
local wGpred3ll "wgtpredzll12	wgtpredzll504	wgtpredzll566	wgtpredzll710	wgtpredzll788	wgtpredzll818	wgtpredzll835"
egen globwgt2 = rowtotal(`globwgt')
egen wgtpreddf = rowtotal(`wgtpreddf')
egen Gupperw = rowtotal(`Gupperw')
egen Glowerw = rowtotal(`Glowerw')
egen wGprediction3 = rowtotal(`wGprediction3')
egen wGpred3ll = rowtotal(`wGpred3ll')
egen wGpred3ul = rowtotal(`wGpred3ul')
egen wGprediction3B = rowtotal(`wGprediction3B')
egen wGpred3llB = rowtotal(`wGpred3llB')
egen wGpred3ulB = rowtotal(`wGpred3ulB')

twoway (line globwgt2 year, lpattern(solid)) (line wGprediction3B year, lpattern(solid))  (line wGpred3ll year, lpattern(dash) lcolor(black*.25)) (line wGpred3ul year , lpattern(dash) lcolor(black*.25))  (line Gupperw year, lpattern(dash) lcolor(black*.5)) (line Glowerw year , lpattern(dash) lcolor(black*.5)) (line wGpred3ulB year, lpattern(dash) lcolor(black)) (line wGpred3llB year , lpattern(dash) lcolor(black)) , text(3050 2003 "FCTC", bc(white) box) scheme(plotplainblind )  xline(2003, lwidth(thick) lpattern(dash) lcolor(black)) legend( order(1 2 3 5 7) label(2 "Prediction") label(1 "Actual") label(3 "80% CI")  label(5 "90% CI") label(7 "95% CI") ) ylabel(0 (500) 3000) xscale(fextend)  ytitle("Cigarette Consumption Per Capita")

*High Income
local globwgt "globwgt36	globwgt40	globwgt56	globwgt124	globwgt152	globwgt191	globwgt203	globwgt208	globwgt233	globwgt250	globwgt276	globwgt300	globwgt372	globwgt380	globwgt392	globwgt410	globwgt440	globwgt528	globwgt616	globwgt620	globwgt682	globwgt703	globwgt705	globwgt724	globwgt752	globwgt756	globwgt810	globwgt826	globwgt840"
local wgtpreddf "wgtpredf36	wgtpredf40	wgtpredf56	wgtpredf124	wgtpredf152	wgtpredf191	wgtpredf203	wgtpredf208	wgtpredf233	wgtpredf250	wgtpredf276	wgtpredf300	wgtpredf372	wgtpredf380	wgtpredf392	wgtpredf410	wgtpredf440	wgtpredf528	wgtpredf616	wgtpredf620	wgtpredf682	wgtpredf703	wgtpredf705	wgtpredf724	wgtpredf752	wgtpredf756	wgtpredf810	wgtpredf826	wgtpredf840"
local Gupperw "wgtpredful36	wgtpredful40	wgtpredful56	wgtpredful124	wgtpredful152	wgtpredful191	wgtpredful203	wgtpredful208	wgtpredful233	wgtpredful250	wgtpredful276	wgtpredful300	wgtpredful372	wgtpredful380	wgtpredful392	wgtpredful410	wgtpredful440	wgtpredful528	wgtpredful616	wgtpredful620	wgtpredful682	wgtpredful703	wgtpredful705	wgtpredful724	wgtpredful752	wgtpredful756	wgtpredful810	wgtpredful826	wgtpredful840"
local Glowerw "wgtpredfll36	wgtpredfll40	wgtpredfll56	wgtpredfll124	wgtpredfll152	wgtpredfll191	wgtpredfll203	wgtpredfll208	wgtpredfll233	wgtpredfll250	wgtpredfll276	wgtpredfll300	wgtpredfll372	wgtpredfll380	wgtpredfll392	wgtpredfll410	wgtpredfll440	wgtpredfll528	wgtpredfll616	wgtpredfll620	wgtpredfll682	wgtpredfll703	wgtpredfll705	wgtpredfll724	wgtpredfll752	wgtpredfll756	wgtpredfll810	wgtpredfll826	wgtpredfll840"
local wGprediction3B "wgtpredzB36	wgtpredzB40	wgtpredzB56	wgtpredzB124	wgtpredzB152	wgtpredzB191	wgtpredzB203	wgtpredzB208	wgtpredzB233	wgtpredzB250	wgtpredzB276	wgtpredzB300	wgtpredzB372	wgtpredzB380	wgtpredzB392	wgtpredzB410	wgtpredzB440	wgtpredzB528	wgtpredzB616	wgtpredzB620	wgtpredzB682	wgtpredzB703	wgtpredzB705	wgtpredzB724	wgtpredzB752	wgtpredzB756	wgtpredzB810	wgtpredzB826	wgtpredzB840"
local wGpred3ulB "wgtpredzulB36	wgtpredzulB40	wgtpredzulB56	wgtpredzulB124	wgtpredzulB152	wgtpredzulB191	wgtpredzulB203	wgtpredzulB208	wgtpredzulB233	wgtpredzulB250	wgtpredzulB276	wgtpredzulB300	wgtpredzulB372	wgtpredzulB380	wgtpredzulB392	wgtpredzulB410	wgtpredzulB440	wgtpredzulB528	wgtpredzulB616	wgtpredzulB620	wgtpredzulB682	wgtpredzulB703	wgtpredzulB705	wgtpredzulB724	wgtpredzulB752	wgtpredzulB756	wgtpredzulB810	wgtpredzulB826	wgtpredzulB840"
local wGpred3llB "wgtpredzllB36	wgtpredzllB40	wgtpredzllB56	wgtpredzllB124	wgtpredzllB152	wgtpredzllB191	wgtpredzllB203	wgtpredzllB208	wgtpredzllB233	wgtpredzllB250	wgtpredzllB276	wgtpredzllB300	wgtpredzllB372	wgtpredzllB380	wgtpredzllB392	wgtpredzllB410	wgtpredzllB440	wgtpredzllB528	wgtpredzllB616	wgtpredzllB620	wgtpredzllB682	wgtpredzllB703	wgtpredzllB705	wgtpredzllB724	wgtpredzllB752	wgtpredzllB756	wgtpredzllB810	wgtpredzllB826	wgtpredzllB840"
local wGprediction3 "wgtpredz36	wgtpredz40	wgtpredz56	wgtpredz124	wgtpredz152	wgtpredz191	wgtpredz203	wgtpredz208	wgtpredz233	wgtpredz250	wgtpredz276	wgtpredz300	wgtpredz372	wgtpredz380	wgtpredz392	wgtpredz410	wgtpredz440	wgtpredz528	wgtpredz616	wgtpredz620	wgtpredz682	wgtpredz703	wgtpredz705	wgtpredz724	wgtpredz752	wgtpredz756	wgtpredz810	wgtpredz826	wgtpredz840"
local wGpred3ul "wgtpredzul36	wgtpredzul40	wgtpredzul56	wgtpredzul124	wgtpredzul152	wgtpredzul191	wgtpredzul203	wgtpredzul208	wgtpredzul233	wgtpredzul250	wgtpredzul276	wgtpredzul300	wgtpredzul372	wgtpredzul380	wgtpredzul392	wgtpredzul410	wgtpredzul440	wgtpredzul528	wgtpredzul616	wgtpredzul620	wgtpredzul682	wgtpredzul703	wgtpredzul705	wgtpredzul724	wgtpredzul752	wgtpredzul756	wgtpredzul810	wgtpredzul826	wgtpredzul840"
local wGpred3ll "wgtpredzll36	wgtpredzll40	wgtpredzll56	wgtpredzll124	wgtpredzll152	wgtpredzll191	wgtpredzll203	wgtpredzll208	wgtpredzll233	wgtpredzll250	wgtpredzll276	wgtpredzll300	wgtpredzll372	wgtpredzll380	wgtpredzll392	wgtpredzll410	wgtpredzll440	wgtpredzll528	wgtpredzll616	wgtpredzll620	wgtpredzll682	wgtpredzll703	wgtpredzll705	wgtpredzll724	wgtpredzll752	wgtpredzll756	wgtpredzll810	wgtpredzll826	wgtpredzll840"
egen globwgt2 = rowtotal(`globwgt')
egen wgtpreddf = rowtotal(`wgtpreddf')
egen Gupperw = rowtotal(`Gupperw')
egen Glowerw = rowtotal(`Glowerw')
egen wGprediction3 = rowtotal(`wGprediction3')
egen wGpred3ll = rowtotal(`wGpred3ll')
egen wGpred3ul = rowtotal(`wGpred3ul')
egen wGprediction3B = rowtotal(`wGprediction3B')
egen wGpred3llB = rowtotal(`wGpred3llB')
egen wGpred3ulB = rowtotal(`wGpred3ulB')

twoway (line globwgt2 year, lpattern(solid)) (line wGprediction3B year, lpattern(solid))  (line wGpred3ll year, lpattern(dash) lcolor(black*.25)) (line wGpred3ul year , lpattern(dash) lcolor(black*.25))  (line Gupperw year, lpattern(dash) lcolor(black*.5)) (line Glowerw year , lpattern(dash) lcolor(black*.5)) (line wGpred3ulB year, lpattern(dash) lcolor(black)) (line wGpred3llB year , lpattern(dash) lcolor(black)) , text(3550 2003 "FCTC", bc(white) box) scheme(plotplainblind )  xline(2003, lwidth(thick) lpattern(dash) lcolor(black)) legend( order(1 2 3 5 7) label(2 "Prediction") label(1 "Actual") label(3 "80% Interval")  label(5 "90% Interval") label(7 "95% Interval") ) ylabel(0 (500) 3500) xscale(fextend)  ytitle("Cigarette Consumption Per Capita")

*High-Middle Income
local globwgt "globwgt12	globwgt31	globwgt32	globwgt70	globwgt76	globwgt100	globwgt112	globwgt156	globwgt170	globwgt192	globwgt348	globwgt364	globwgt398	globwgt422	globwgt458	globwgt484	globwgt642	globwgt710	globwgt764	globwgt788	globwgt792	globwgt862	globwgt890"
local wgtpreddf "wgtpredf12	wgtpredf31	wgtpredf32	wgtpredf70	wgtpredf76	wgtpredf100	wgtpredf112	wgtpredf156	wgtpredf170	wgtpredf192	wgtpredf348	wgtpredf364	wgtpredf398	wgtpredf422	wgtpredf458	wgtpredf484	wgtpredf642	wgtpredf710	wgtpredf764	wgtpredf788	wgtpredf792	wgtpredf862	wgtpredf890"
local Gupperw "wgtpredful12	wgtpredful31	wgtpredful32	wgtpredful70	wgtpredful76	wgtpredful100	wgtpredful112	wgtpredful156	wgtpredful170	wgtpredful192	wgtpredful348	wgtpredful364	wgtpredful398	wgtpredful422	wgtpredful458	wgtpredful484	wgtpredful642	wgtpredful710	wgtpredful764	wgtpredful788	wgtpredful792	wgtpredful862	wgtpredful890"
local Glowerw "wgtpredfll12	wgtpredfll31	wgtpredfll32	wgtpredfll70	wgtpredfll76	wgtpredfll100	wgtpredfll112	wgtpredfll156	wgtpredfll170	wgtpredfll192	wgtpredfll348	wgtpredfll364	wgtpredfll398	wgtpredfll422	wgtpredfll458	wgtpredfll484	wgtpredfll642	wgtpredfll710	wgtpredfll764	wgtpredfll788	wgtpredfll792	wgtpredfll862	wgtpredfll890"
local wGprediction3B "wgtpredzB12	wgtpredzB31	wgtpredzB32	wgtpredzB70	wgtpredzB76	wgtpredzB100	wgtpredzB112	wgtpredzB156	wgtpredzB170	wgtpredzB192	wgtpredzB348	wgtpredzB364	wgtpredzB398	wgtpredzB422	wgtpredzB458	wgtpredzB484	wgtpredzB642	wgtpredzB710	wgtpredzB764	wgtpredzB788	wgtpredzB792	wgtpredzB862	wgtpredzB890"
local wGpred3ulB "wgtpredzulB12	wgtpredzulB31	wgtpredzulB32	wgtpredzulB70	wgtpredzulB76	wgtpredzulB100	wgtpredzulB112	wgtpredzulB156	wgtpredzulB170	wgtpredzulB192	wgtpredzulB348	wgtpredzulB364	wgtpredzulB398	wgtpredzulB422	wgtpredzulB458	wgtpredzulB484	wgtpredzulB642	wgtpredzulB710	wgtpredzulB764	wgtpredzulB788	wgtpredzulB792	wgtpredzulB862	wgtpredzulB890"
local wGpred3llB "wgtpredzllB12	wgtpredzllB31	wgtpredzllB32	wgtpredzllB70	wgtpredzllB76	wgtpredzllB100	wgtpredzllB112	wgtpredzllB156	wgtpredzllB170	wgtpredzllB192	wgtpredzllB348	wgtpredzllB364	wgtpredzllB398	wgtpredzllB422	wgtpredzllB458	wgtpredzllB484	wgtpredzllB642	wgtpredzllB710	wgtpredzllB764	wgtpredzllB788	wgtpredzllB792	wgtpredzllB862	wgtpredzllB890"
local wGprediction3 "wgtpredz12	wgtpredz31	wgtpredz32	wgtpredz70	wgtpredz76	wgtpredz100	wgtpredz112	wgtpredz156	wgtpredz170	wgtpredz192	wgtpredz348	wgtpredz364	wgtpredz398	wgtpredz422	wgtpredz458	wgtpredz484	wgtpredz642	wgtpredz710	wgtpredz764	wgtpredz788	wgtpredz792	wgtpredz862	wgtpredz890"
local wGpred3ul "wgtpredzul12	wgtpredzul31	wgtpredzul32	wgtpredzul70	wgtpredzul76	wgtpredzul100	wgtpredzul112	wgtpredzul156	wgtpredzul170	wgtpredzul192	wgtpredzul348	wgtpredzul364	wgtpredzul398	wgtpredzul422	wgtpredzul458	wgtpredzul484	wgtpredzul642	wgtpredzul710	wgtpredzul764	wgtpredzul788	wgtpredzul792	wgtpredzul862	wgtpredzul890"
local wGpred3ll "wgtpredzll12	wgtpredzll31	wgtpredzll32	wgtpredzll70	wgtpredzll76	wgtpredzll100	wgtpredzll112	wgtpredzll156	wgtpredzll170	wgtpredzll192	wgtpredzll348	wgtpredzll364	wgtpredzll398	wgtpredzll422	wgtpredzll458	wgtpredzll484	wgtpredzll642	wgtpredzll710	wgtpredzll764	wgtpredzll788	wgtpredzll792	wgtpredzll862	wgtpredzll890"
egen globwgt2 = rowtotal(`globwgt')
egen wgtpreddf = rowtotal(`wgtpreddf')
egen Gupperw = rowtotal(`Gupperw')
egen Glowerw = rowtotal(`Glowerw')
egen wGprediction3 = rowtotal(`wGprediction3')
egen wGpred3ll = rowtotal(`wGpred3ll')
egen wGpred3ul = rowtotal(`wGpred3ul')
egen wGprediction3B = rowtotal(`wGprediction3B')
egen wGpred3llB = rowtotal(`wGpred3llB')
egen wGpred3ulB = rowtotal(`wGpred3ulB')

twoway (line globwgt2 year, lpattern(solid)) (line wGprediction3B year, lpattern(solid))  (line wGpred3ll year, lpattern(dash) lcolor(black*.25)) (line wGpred3ul year , lpattern(dash) lcolor(black*.25))  (line Gupperw year, lpattern(dash) lcolor(black*.5)) (line Glowerw year , lpattern(dash) lcolor(black*.5)) (line wGpred3ulB year, lpattern(dash) lcolor(black)) (line wGpred3llB year , lpattern(dash) lcolor(black)) , text(3050 2003 "FCTC", bc(white) box) scheme(plotplainblind )  xline(2003, lwidth(thick) lpattern(dash) lcolor(black)) legend( order(1 2 3 5 7) label(2 "Prediction") label(1 "Actual") label(3 "80% CI")  label(5 "90% CI") label(7 "95% CI") ) ylabel(0 (500) 3000) xscale(fextend)  ytitle("Cigarette Consumption Per Capita")

*Low Middle Income
local globwgt "globwgt50	globwgt51	globwgt104	globwgt356	globwgt360	globwgt408	globwgt498	globwgt504	globwgt524	globwgt566	globwgt586	globwgt608	globwgt704	globwgt760	globwgt804	globwgt818	globwgt835	globwgt860"
local wgtpreddf "wgtpredf50	wgtpredf51	wgtpredf104	wgtpredf356	wgtpredf360	wgtpredf408	wgtpredf498	wgtpredf504	wgtpredf524	wgtpredf566	wgtpredf586	wgtpredf608	wgtpredf704	wgtpredf760	wgtpredf804	wgtpredf818	wgtpredf835	wgtpredf860"
local Gupperw "wgtpredful50	wgtpredful51	wgtpredful104	wgtpredful356	wgtpredful360	wgtpredful408	wgtpredful498	wgtpredful504	wgtpredful524	wgtpredful566	wgtpredful586	wgtpredful608	wgtpredful704	wgtpredful760	wgtpredful804	wgtpredful818	wgtpredful835	wgtpredful860"
local Glowerw "wgtpredfll50	wgtpredfll51	wgtpredfll104	wgtpredfll356	wgtpredfll360	wgtpredfll408	wgtpredfll498	wgtpredfll504	wgtpredfll524	wgtpredfll566	wgtpredfll586	wgtpredfll608	wgtpredfll704	wgtpredfll760	wgtpredfll804	wgtpredfll818	wgtpredfll835	wgtpredfll860"
local wGprediction3B "wgtpredzB50	wgtpredzB51	wgtpredzB104	wgtpredzB356	wgtpredzB360	wgtpredzB408	wgtpredzB498	wgtpredzB504	wgtpredzB524	wgtpredzB566	wgtpredzB586	wgtpredzB608	wgtpredzB704	wgtpredzB760	wgtpredzB804	wgtpredzB818	wgtpredzB835	wgtpredzB860"
local wGpred3ulB "wgtpredzulB50	wgtpredzulB51	wgtpredzulB104	wgtpredzulB356	wgtpredzulB360	wgtpredzulB408	wgtpredzulB498	wgtpredzulB504	wgtpredzulB524	wgtpredzulB566	wgtpredzulB586	wgtpredzulB608	wgtpredzulB704	wgtpredzulB760	wgtpredzulB804	wgtpredzulB818	wgtpredzulB835	wgtpredzulB860"
local wGpred3llB "wgtpredzllB50	wgtpredzllB51	wgtpredzllB104	wgtpredzllB356	wgtpredzllB360	wgtpredzllB408	wgtpredzllB498	wgtpredzllB504	wgtpredzllB524	wgtpredzllB566	wgtpredzllB586	wgtpredzllB608	wgtpredzllB704	wgtpredzllB760	wgtpredzllB804	wgtpredzllB818	wgtpredzllB835	wgtpredzllB860"
local wGprediction3 "wgtpredz50	wgtpredz51	wgtpredz104	wgtpredz356	wgtpredz360	wgtpredz408	wgtpredz498	wgtpredz504	wgtpredz524	wgtpredz566	wgtpredz586	wgtpredz608	wgtpredz704	wgtpredz760	wgtpredz804	wgtpredz818	wgtpredz835	wgtpredz860"
local wGpred3ul "wgtpredzul50	wgtpredzul51	wgtpredzul104	wgtpredzul356	wgtpredzul360	wgtpredzul408	wgtpredzul498	wgtpredzul504	wgtpredzul524	wgtpredzul566	wgtpredzul586	wgtpredzul608	wgtpredzul704	wgtpredzul760	wgtpredzul804	wgtpredzul818	wgtpredzul835	wgtpredzul860"
local wGpred3ll "wgtpredzll50	wgtpredzll51	wgtpredzll104	wgtpredzll356	wgtpredzll360	wgtpredzll408	wgtpredzll498	wgtpredzll504	wgtpredzll524	wgtpredzll566	wgtpredzll586	wgtpredzll608	wgtpredzll704	wgtpredzll760	wgtpredzll804	wgtpredzll818	wgtpredzll835	wgtpredzll860"
egen globwgt2 = rowtotal(`globwgt')
egen wgtpreddf = rowtotal(`wgtpreddf')
egen Gupperw = rowtotal(`Gupperw')
egen Glowerw = rowtotal(`Glowerw')
egen wGprediction3 = rowtotal(`wGprediction3')
egen wGpred3ll = rowtotal(`wGpred3ll')
egen wGpred3ul = rowtotal(`wGpred3ul')
egen wGprediction3B = rowtotal(`wGprediction3B')
egen wGpred3llB = rowtotal(`wGpred3llB')
egen wGpred3ulB = rowtotal(`wGpred3ulB')

twoway (line globwgt2 year, lpattern(solid)) (line wGprediction3B year, lpattern(solid))  (line wGpred3ll year, lpattern(dash) lcolor(black*.25)) (line wGpred3ul year , lpattern(dash) lcolor(black*.25))  (line Gupperw year, lpattern(dash) lcolor(black*.5)) (line Glowerw year , lpattern(dash) lcolor(black*.5)) (line wGpred3ulB year, lpattern(dash) lcolor(black)) (line wGpred3llB year , lpattern(dash) lcolor(black)) , text(1050 2003 "FCTC", bc(white) box) scheme(plotplainblind )  xline(2003, lwidth(thick) lpattern(dash) lcolor(black)) legend( order(1 2 3 5 7) label(2 "Prediction") label(1 "Actual") label(3 "80% CI")  label(5 "90% CI") label(7 "95% CI") ) ylabel(0 (500) 1000) xscale(fextend)  ytitle("Cigarette Consumption Per Capita")

*LMICs
local globwgt "globwgt50	globwgt51	globwgt104	globwgt356	globwgt360	globwgt408	globwgt498	globwgt504	globwgt524	globwgt566	globwgt586	globwgt608	globwgt704	globwgt760	globwgt804	globwgt818	globwgt835	globwgt860 globwgt12	globwgt31	globwgt32	globwgt70	globwgt76	globwgt100	globwgt112	globwgt156	globwgt170	globwgt192	globwgt348	globwgt364	globwgt398	globwgt422	globwgt458	globwgt484	globwgt642	globwgt710	globwgt764	globwgt788	globwgt792	globwgt862	globwgt890"
local wgtpreddf "wgtpredf12	wgtpredf31	wgtpredf32	wgtpredf70	wgtpredf76	wgtpredf100	wgtpredf112	wgtpredf156	wgtpredf170	wgtpredf192	wgtpredf348	wgtpredf364	wgtpredf398	wgtpredf422	wgtpredf458	wgtpredf484	wgtpredf642	wgtpredf710	wgtpredf764	wgtpredf788	wgtpredf792	wgtpredf862	wgtpredf890 wgtpredf50	wgtpredf51	wgtpredf104	wgtpredf356	wgtpredf360	wgtpredf408	wgtpredf498	wgtpredf504	wgtpredf524	wgtpredf566	wgtpredf586	wgtpredf608	wgtpredf704	wgtpredf760	wgtpredf804	wgtpredf818	wgtpredf835	wgtpredf860"
local Gupperw "wgtpredful12	wgtpredful31	wgtpredful32	wgtpredful70	wgtpredful76	wgtpredful100	wgtpredful112	wgtpredful156	wgtpredful170	wgtpredful192	wgtpredful348	wgtpredful364	wgtpredful398	wgtpredful422	wgtpredful458	wgtpredful484	wgtpredful642	wgtpredful710	wgtpredful764	wgtpredful788	wgtpredful792	wgtpredful862	wgtpredful890 wgtpredful50	wgtpredful51	wgtpredful104	wgtpredful356	wgtpredful360	wgtpredful408	wgtpredful498	wgtpredful504	wgtpredful524	wgtpredful566	wgtpredful586	wgtpredful608	wgtpredful704	wgtpredful760	wgtpredful804	wgtpredful818	wgtpredful835	wgtpredful860"
local Glowerw "wgtpredfll12	wgtpredfll31	wgtpredfll32	wgtpredfll70	wgtpredfll76	wgtpredfll100	wgtpredfll112	wgtpredfll156	wgtpredfll170	wgtpredfll192	wgtpredfll348	wgtpredfll364	wgtpredfll398	wgtpredfll422	wgtpredfll458	wgtpredfll484	wgtpredfll642	wgtpredfll710	wgtpredfll764	wgtpredfll788	wgtpredfll792	wgtpredfll862	wgtpredfll890 wgtpredfll50	wgtpredfll51	wgtpredfll104	wgtpredfll356	wgtpredfll360	wgtpredfll408	wgtpredfll498	wgtpredfll504	wgtpredfll524	wgtpredfll566	wgtpredfll586	wgtpredfll608	wgtpredfll704	wgtpredfll760	wgtpredfll804	wgtpredfll818	wgtpredfll835	wgtpredfll860"
local wGprediction3B "wgtpredzB12	wgtpredzB31	wgtpredzB32	wgtpredzB70	wgtpredzB76	wgtpredzB100	wgtpredzB112	wgtpredzB156	wgtpredzB170	wgtpredzB192	wgtpredzB348	wgtpredzB364	wgtpredzB398	wgtpredzB422	wgtpredzB458	wgtpredzB484	wgtpredzB642	wgtpredzB710	wgtpredzB764	wgtpredzB788	wgtpredzB792	wgtpredzB862	wgtpredzB890 wgtpredzB50	wgtpredzB51	wgtpredzB104	wgtpredzB356	wgtpredzB360	wgtpredzB408	wgtpredzB498	wgtpredzB504	wgtpredzB524	wgtpredzB566	wgtpredzB586	wgtpredzB608	wgtpredzB704	wgtpredzB760	wgtpredzB804	wgtpredzB818	wgtpredzB835	wgtpredzB860"
local wGpred3ulB "wgtpredzulB12	wgtpredzulB31	wgtpredzulB32	wgtpredzulB70	wgtpredzulB76	wgtpredzulB100	wgtpredzulB112	wgtpredzulB156	wgtpredzulB170	wgtpredzulB192	wgtpredzulB348	wgtpredzulB364	wgtpredzulB398	wgtpredzulB422	wgtpredzulB458	wgtpredzulB484	wgtpredzulB642	wgtpredzulB710	wgtpredzulB764	wgtpredzulB788	wgtpredzulB792	wgtpredzulB862	wgtpredzulB890 wgtpredzulB50	wgtpredzulB51	wgtpredzulB104	wgtpredzulB356	wgtpredzulB360	wgtpredzulB408	wgtpredzulB498	wgtpredzulB504	wgtpredzulB524	wgtpredzulB566	wgtpredzulB586	wgtpredzulB608	wgtpredzulB704	wgtpredzulB760	wgtpredzulB804	wgtpredzulB818	wgtpredzulB835	wgtpredzulB860"
local wGpred3llB "wgtpredzllB12	wgtpredzllB31	wgtpredzllB32	wgtpredzllB70	wgtpredzllB76	wgtpredzllB100	wgtpredzllB112	wgtpredzllB156	wgtpredzllB170	wgtpredzllB192	wgtpredzllB348	wgtpredzllB364	wgtpredzllB398	wgtpredzllB422	wgtpredzllB458	wgtpredzllB484	wgtpredzllB642	wgtpredzllB710	wgtpredzllB764	wgtpredzllB788	wgtpredzllB792	wgtpredzllB862	wgtpredzllB890 wgtpredzllB50	wgtpredzllB51	wgtpredzllB104	wgtpredzllB356	wgtpredzllB360	wgtpredzllB408	wgtpredzllB498	wgtpredzllB504	wgtpredzllB524	wgtpredzllB566	wgtpredzllB586	wgtpredzllB608	wgtpredzllB704	wgtpredzllB760	wgtpredzllB804	wgtpredzllB818	wgtpredzllB835	wgtpredzllB860"
local wGprediction3 "wgtpredz12	wgtpredz31	wgtpredz32	wgtpredz70	wgtpredz76	wgtpredz100	wgtpredz112	wgtpredz156	wgtpredz170	wgtpredz192	wgtpredz348	wgtpredz364	wgtpredz398	wgtpredz422	wgtpredz458	wgtpredz484	wgtpredz642	wgtpredz710	wgtpredz764	wgtpredz788	wgtpredz792	wgtpredz862	wgtpredz890 wgtpredz50	wgtpredz51	wgtpredz104	wgtpredz356	wgtpredz360	wgtpredz408	wgtpredz498	wgtpredz504	wgtpredz524	wgtpredz566	wgtpredz586	wgtpredz608	wgtpredz704	wgtpredz760	wgtpredz804	wgtpredz818	wgtpredz835	wgtpredz860"
local wGpred3ul "wgtpredzul12	wgtpredzul31	wgtpredzul32	wgtpredzul70	wgtpredzul76	wgtpredzul100	wgtpredzul112	wgtpredzul156	wgtpredzul170	wgtpredzul192	wgtpredzul348	wgtpredzul364	wgtpredzul398	wgtpredzul422	wgtpredzul458	wgtpredzul484	wgtpredzul642	wgtpredzul710	wgtpredzul764	wgtpredzul788	wgtpredzul792	wgtpredzul862	wgtpredzul890 wgtpredzul50	wgtpredzul51	wgtpredzul104	wgtpredzul356	wgtpredzul360	wgtpredzul408	wgtpredzul498	wgtpredzul504	wgtpredzul524	wgtpredzul566	wgtpredzul586	wgtpredzul608	wgtpredzul704	wgtpredzul760	wgtpredzul804	wgtpredzul818	wgtpredzul835	wgtpredzul860"
local wGpred3ll "wgtpredzll12	wgtpredzll31	wgtpredzll32	wgtpredzll70	wgtpredzll76	wgtpredzll100	wgtpredzll112	wgtpredzll156	wgtpredzll170	wgtpredzll192	wgtpredzll348	wgtpredzll364	wgtpredzll398	wgtpredzll422	wgtpredzll458	wgtpredzll484	wgtpredzll642	wgtpredzll710	wgtpredzll764	wgtpredzll788	wgtpredzll792	wgtpredzll862	wgtpredzll890 wgtpredzll50	wgtpredzll51	wgtpredzll104	wgtpredzll356	wgtpredzll360	wgtpredzll408	wgtpredzll498	wgtpredzll504	wgtpredzll524	wgtpredzll566	wgtpredzll586	wgtpredzll608	wgtpredzll704	wgtpredzll760	wgtpredzll804	wgtpredzll818	wgtpredzll835	wgtpredzll860"
egen globwgt2 = rowtotal(`globwgt')
egen wgtpreddf = rowtotal(`wgtpreddf')
egen Gupperw = rowtotal(`Gupperw')
egen Glowerw = rowtotal(`Glowerw')
egen wGprediction3 = rowtotal(`wGprediction3')
egen wGpred3ll = rowtotal(`wGpred3ll')
egen wGpred3ul = rowtotal(`wGpred3ul')
egen wGprediction3B = rowtotal(`wGprediction3B')
egen wGpred3llB = rowtotal(`wGpred3llB')
egen wGpred3ulB = rowtotal(`wGpred3ulB')

twoway (line globwgt2 year, lpattern(solid)) (line wGprediction3B year, lpattern(solid))  (line wGpred3ll year, lpattern(dash) lcolor(black*.25)) (line wGpred3ul year , lpattern(dash) lcolor(black*.25))  (line Gupperw year, lpattern(dash) lcolor(black*.5)) (line Glowerw year , lpattern(dash) lcolor(black*.5)) (line wGpred3ulB year, lpattern(dash) lcolor(black)) (line wGpred3llB year , lpattern(dash) lcolor(black)) , text(3550 2003 "FCTC", bc(white) box) scheme(plotplainblind )  xline(2003, lwidth(thick) lpattern(dash) lcolor(black)) legend( order(1 2 3 5 7) label(2 "Prediction") label(1 "Actual") label(3 "80% Interval")  label(5 "90% Interval") label(7 "95% Interval") ) ylabel(0 (500) 3500) xscale(fextend)  ytitle("Cigarette Consumption Per Capita")

*OECD
local globwgt "globwgt36	globwgt40	globwgt56	globwgt124	globwgt152	globwgt203	globwgt208	globwgt233	globwgt250	globwgt276	globwgt300	globwgt348	globwgt372	globwgt380	globwgt392	globwgt410	globwgt440	globwgt484	globwgt528	globwgt616	globwgt620	globwgt703	globwgt705	globwgt724	globwgt752	globwgt756	globwgt792	globwgt826	globwgt840"
local wgtpreddf "wgtpredf36	wgtpredf40	wgtpredf56	wgtpredf124	wgtpredf152	wgtpredf203	wgtpredf208	wgtpredf233	wgtpredf250	wgtpredf276	wgtpredf300	wgtpredf348	wgtpredf372	wgtpredf380	wgtpredf392	wgtpredf410	wgtpredf440	wgtpredf484	wgtpredf528	wgtpredf616	wgtpredf620	wgtpredf703	wgtpredf705	wgtpredf724	wgtpredf752	wgtpredf756	wgtpredf792	wgtpredf826	wgtpredf840"
local Gupperw "wgtpredful36	wgtpredful40	wgtpredful56	wgtpredful124	wgtpredful152	wgtpredful203	wgtpredful208	wgtpredful233	wgtpredful250	wgtpredful276	wgtpredful300	wgtpredful348	wgtpredful372	wgtpredful380	wgtpredful392	wgtpredful410	wgtpredful440	wgtpredful484	wgtpredful528	wgtpredful616	wgtpredful620	wgtpredful703	wgtpredful705	wgtpredful724	wgtpredful752	wgtpredful756	wgtpredful792	wgtpredful826	wgtpredful840"
local Glowerw "wgtpredfll36	wgtpredfll40	wgtpredfll56	wgtpredfll124	wgtpredfll152	wgtpredfll203	wgtpredfll208	wgtpredfll233	wgtpredfll250	wgtpredfll276	wgtpredfll300	wgtpredfll348	wgtpredfll372	wgtpredfll380	wgtpredfll392	wgtpredfll410	wgtpredfll440	wgtpredfll484	wgtpredfll528	wgtpredfll616	wgtpredfll620	wgtpredfll703	wgtpredfll705	wgtpredfll724	wgtpredfll752	wgtpredfll756	wgtpredfll792	wgtpredfll826	wgtpredfll840"
local wGprediction3B "wgtpredzB36	wgtpredzB40	wgtpredzB56	wgtpredzB124	wgtpredzB152	wgtpredzB203	wgtpredzB208	wgtpredzB233	wgtpredzB250	wgtpredzB276	wgtpredzB300	wgtpredzB348	wgtpredzB372	wgtpredzB380	wgtpredzB392	wgtpredzB410	wgtpredzB440	wgtpredzB484	wgtpredzB528	wgtpredzB616	wgtpredzB620	wgtpredzB703	wgtpredzB705	wgtpredzB724	wgtpredzB752	wgtpredzB756	wgtpredzB792	wgtpredzB826	wgtpredzB840"
local wGpred3ulB "wgtpredzulB36	wgtpredzulB40	wgtpredzulB56	wgtpredzulB124	wgtpredzulB152	wgtpredzulB203	wgtpredzulB208	wgtpredzulB233	wgtpredzulB250	wgtpredzulB276	wgtpredzulB300	wgtpredzulB348	wgtpredzulB372	wgtpredzulB380	wgtpredzulB392	wgtpredzulB410	wgtpredzulB440	wgtpredzulB484	wgtpredzulB528	wgtpredzulB616	wgtpredzulB620	wgtpredzulB703	wgtpredzulB705	wgtpredzulB724	wgtpredzulB752	wgtpredzulB756	wgtpredzulB792	wgtpredzulB826	wgtpredzulB840"
local wGpred3llB "wgtpredzllB36	wgtpredzllB40	wgtpredzllB56	wgtpredzllB124	wgtpredzllB152	wgtpredzllB203	wgtpredzllB208	wgtpredzllB233	wgtpredzllB250	wgtpredzllB276	wgtpredzllB300	wgtpredzllB348	wgtpredzllB372	wgtpredzllB380	wgtpredzllB392	wgtpredzllB410	wgtpredzllB440	wgtpredzllB484	wgtpredzllB528	wgtpredzllB616	wgtpredzllB620	wgtpredzllB703	wgtpredzllB705	wgtpredzllB724	wgtpredzllB752	wgtpredzllB756	wgtpredzllB792	wgtpredzllB826	wgtpredzllB840"
local wGprediction3 "wgtpredz36	wgtpredz40	wgtpredz56	wgtpredz124	wgtpredz152	wgtpredz203	wgtpredz208	wgtpredz233	wgtpredz250	wgtpredz276	wgtpredz300	wgtpredz348	wgtpredz372	wgtpredz380	wgtpredz392	wgtpredz410	wgtpredz440	wgtpredz484	wgtpredz528	wgtpredz616	wgtpredz620	wgtpredz703	wgtpredz705	wgtpredz724	wgtpredz752	wgtpredz756	wgtpredz792	wgtpredz826	wgtpredz840"
local wGpred3ul "wgtpredzul36	wgtpredzul40	wgtpredzul56	wgtpredzul124	wgtpredzul152	wgtpredzul203	wgtpredzul208	wgtpredzul233	wgtpredzul250	wgtpredzul276	wgtpredzul300	wgtpredzul348	wgtpredzul372	wgtpredzul380	wgtpredzul392	wgtpredzul410	wgtpredzul440	wgtpredzul484	wgtpredzul528	wgtpredzul616	wgtpredzul620	wgtpredzul703	wgtpredzul705	wgtpredzul724	wgtpredzul752	wgtpredzul756	wgtpredzul792	wgtpredzul826	wgtpredzul840"
local wGpred3ll "wgtpredzll36	wgtpredzll40	wgtpredzll56	wgtpredzll124	wgtpredzll152	wgtpredzll203	wgtpredzll208	wgtpredzll233	wgtpredzll250	wgtpredzll276	wgtpredzll300	wgtpredzll348	wgtpredzll372	wgtpredzll380	wgtpredzll392	wgtpredzll410	wgtpredzll440	wgtpredzll484	wgtpredzll528	wgtpredzll616	wgtpredzll620	wgtpredzll703	wgtpredzll705	wgtpredzll724	wgtpredzll752	wgtpredzll756	wgtpredzll792	wgtpredzll826	wgtpredzll840"
egen globwgt2 = rowtotal(`globwgt')
egen wgtpreddf = rowtotal(`wgtpreddf')
egen Gupperw = rowtotal(`Gupperw')
egen Glowerw = rowtotal(`Glowerw')
egen wGprediction3 = rowtotal(`wGprediction3')
egen wGpred3ll = rowtotal(`wGpred3ll')
egen wGpred3ul = rowtotal(`wGpred3ul')
egen wGprediction3B = rowtotal(`wGprediction3B')
egen wGpred3llB = rowtotal(`wGpred3llB')
egen wGpred3ulB = rowtotal(`wGpred3ulB')

twoway (line globwgt2 year, lpattern(solid)) (line wGprediction3B year, lpattern(solid))  (line wGpred3ll year, lpattern(dash) lcolor(black*.25)) (line wGpred3ul year , lpattern(dash) lcolor(black*.25))  (line Gupperw year, lpattern(dash) lcolor(black*.5)) (line Glowerw year , lpattern(dash) lcolor(black*.5)) (line wGpred3ulB year, lpattern(dash) lcolor(black)) (line wGpred3llB year , lpattern(dash) lcolor(black)) , text(3050 2003 "FCTC", bc(white) box) scheme(plotplainblind )  xline(2003, lwidth(thick) lpattern(dash) lcolor(black)) legend( order(1 2 3 5 7) label(2 "Prediction") label(1 "Actual") label(3 "80% CI")  label(5 "90% CI") label(7 "95% CI") ) ylabel(0 (500) 3000) xscale(fextend)  ytitle("Cigarette Consumption Per Capita")

*Not OECD
local globwgt "globwgt12	globwgt32	globwgt51	globwgt31	globwgt50	globwgt112	globwgt70	globwgt76	globwgt100	globwgt156	globwgt170	globwgt191	globwgt192	globwgt818	globwgt356	globwgt360	globwgt364	globwgt398	globwgt408	globwgt422	globwgt458	globwgt498	globwgt504	globwgt104	globwgt524	globwgt566	globwgt586	globwgt608	globwgt642	globwgt810	globwgt682	globwgt890	globwgt710	globwgt760	globwgt835	globwgt764	globwgt788	globwgt804	globwgt860	globwgt862	globwgt704"
local wgtpreddf "wgtpredf12	wgtpredf32	wgtpredf51	wgtpredf31	wgtpredf50	wgtpredf112	wgtpredf70	wgtpredf76	wgtpredf100	wgtpredf156	wgtpredf170	wgtpredf191	wgtpredf192	wgtpredf818	wgtpredf356	wgtpredf360	wgtpredf364	wgtpredf398	wgtpredf408	wgtpredf422	wgtpredf458	wgtpredf498	wgtpredf504	wgtpredf104	wgtpredf524	wgtpredf566	wgtpredf586	wgtpredf608	wgtpredf642	wgtpredf810	wgtpredf682	wgtpredf890	wgtpredf710	wgtpredf760	wgtpredf835	wgtpredf764	wgtpredf788	wgtpredf804	wgtpredf860	wgtpredf862	wgtpredf704"
local Gupperw "wgtpredful12	wgtpredful32	wgtpredful51	wgtpredful31	wgtpredful50	wgtpredful112	wgtpredful70	wgtpredful76	wgtpredful100	wgtpredful156	wgtpredful170	wgtpredful191	wgtpredful192	wgtpredful818	wgtpredful356	wgtpredful360	wgtpredful364	wgtpredful398	wgtpredful408	wgtpredful422	wgtpredful458	wgtpredful498	wgtpredful504	wgtpredful104	wgtpredful524	wgtpredful566	wgtpredful586	wgtpredful608	wgtpredful642	wgtpredful810	wgtpredful682	wgtpredful890	wgtpredful710	wgtpredful760	wgtpredful835	wgtpredful764	wgtpredful788	wgtpredful804	wgtpredful860	wgtpredful862	wgtpredful704"
local Glowerw "wgtpredfll12	wgtpredfll32	wgtpredfll51	wgtpredfll31	wgtpredfll50	wgtpredfll112	wgtpredfll70	wgtpredfll76	wgtpredfll100	wgtpredfll156	wgtpredfll170	wgtpredfll191	wgtpredfll192	wgtpredfll818	wgtpredfll356	wgtpredfll360	wgtpredfll364	wgtpredfll398	wgtpredfll408	wgtpredfll422	wgtpredfll458	wgtpredfll498	wgtpredfll504	wgtpredfll104	wgtpredfll524	wgtpredfll566	wgtpredfll586	wgtpredfll608	wgtpredfll642	wgtpredfll810	wgtpredfll682	wgtpredfll890	wgtpredfll710	wgtpredfll760	wgtpredfll835	wgtpredfll764	wgtpredfll788	wgtpredfll804	wgtpredfll860	wgtpredfll862	wgtpredfll704"
local wGprediction3B "wgtpredzB12	wgtpredzB32	wgtpredzB51	wgtpredzB31	wgtpredzB50	wgtpredzB112	wgtpredzB70	wgtpredzB76	wgtpredzB100	wgtpredzB156	wgtpredzB170	wgtpredzB191	wgtpredzB192	wgtpredzB818	wgtpredzB356	wgtpredzB360	wgtpredzB364	wgtpredzB398	wgtpredzB408	wgtpredzB422	wgtpredzB458	wgtpredzB498	wgtpredzB504	wgtpredzB104	wgtpredzB524	wgtpredzB566	wgtpredzB586	wgtpredzB608	wgtpredzB642	wgtpredzB810	wgtpredzB682	wgtpredzB890	wgtpredzB710	wgtpredzB760	wgtpredzB835	wgtpredzB764	wgtpredzB788	wgtpredzB804	wgtpredzB860	wgtpredzB862	wgtpredzB704"
local wGpred3ulB "wgtpredzulB12	wgtpredzulB32	wgtpredzulB51	wgtpredzulB31	wgtpredzulB50	wgtpredzulB112	wgtpredzulB70	wgtpredzulB76	wgtpredzulB100	wgtpredzulB156	wgtpredzulB170	wgtpredzulB191	wgtpredzulB192	wgtpredzulB818	wgtpredzulB356	wgtpredzulB360	wgtpredzulB364	wgtpredzulB398	wgtpredzulB408	wgtpredzulB422	wgtpredzulB458	wgtpredzulB498	wgtpredzulB504	wgtpredzulB104	wgtpredzulB524	wgtpredzulB566	wgtpredzulB586	wgtpredzulB608	wgtpredzulB642	wgtpredzulB810	wgtpredzulB682	wgtpredzulB890	wgtpredzulB710	wgtpredzulB760	wgtpredzulB835	wgtpredzulB764	wgtpredzulB788	wgtpredzulB804	wgtpredzulB860	wgtpredzulB862	wgtpredzulB704"
local wGpred3llB "wgtpredzllB12	wgtpredzllB32	wgtpredzllB51	wgtpredzllB31	wgtpredzllB50	wgtpredzllB112	wgtpredzllB70	wgtpredzllB76	wgtpredzllB100	wgtpredzllB156	wgtpredzllB170	wgtpredzllB191	wgtpredzllB192	wgtpredzllB818	wgtpredzllB356	wgtpredzllB360	wgtpredzllB364	wgtpredzllB398	wgtpredzllB408	wgtpredzllB422	wgtpredzllB458	wgtpredzllB498	wgtpredzllB504	wgtpredzllB104	wgtpredzllB524	wgtpredzllB566	wgtpredzllB586	wgtpredzllB608	wgtpredzllB642	wgtpredzllB810	wgtpredzllB682	wgtpredzllB890	wgtpredzllB710	wgtpredzllB760	wgtpredzllB835	wgtpredzllB764	wgtpredzllB788	wgtpredzllB804	wgtpredzllB860	wgtpredzllB862	wgtpredzllB704"
local wGprediction3 "wgtpredz12	wgtpredz32	wgtpredz51	wgtpredz31	wgtpredz50	wgtpredz112	wgtpredz70	wgtpredz76	wgtpredz100	wgtpredz156	wgtpredz170	wgtpredz191	wgtpredz192	wgtpredz818	wgtpredz356	wgtpredz360	wgtpredz364	wgtpredz398	wgtpredz408	wgtpredz422	wgtpredz458	wgtpredz498	wgtpredz504	wgtpredz104	wgtpredz524	wgtpredz566	wgtpredz586	wgtpredz608	wgtpredz642	wgtpredz810	wgtpredz682	wgtpredz890	wgtpredz710	wgtpredz760	wgtpredz835	wgtpredz764	wgtpredz788	wgtpredz804	wgtpredz860	wgtpredz862	wgtpredz704"
local wGpred3ul "wgtpredzul12	wgtpredzul32	wgtpredzul51	wgtpredzul31	wgtpredzul50	wgtpredzul112	wgtpredzul70	wgtpredzul76	wgtpredzul100	wgtpredzul156	wgtpredzul170	wgtpredzul191	wgtpredzul192	wgtpredzul818	wgtpredzul356	wgtpredzul360	wgtpredzul364	wgtpredzul398	wgtpredzul408	wgtpredzul422	wgtpredzul458	wgtpredzul498	wgtpredzul504	wgtpredzul104	wgtpredzul524	wgtpredzul566	wgtpredzul586	wgtpredzul608	wgtpredzul642	wgtpredzul810	wgtpredzul682	wgtpredzul890	wgtpredzul710	wgtpredzul760	wgtpredzul835	wgtpredzul764	wgtpredzul788	wgtpredzul804	wgtpredzul860	wgtpredzul862	wgtpredzul704"
local wGpred3ll "wgtpredzll12	wgtpredzll32	wgtpredzll51	wgtpredzll31	wgtpredzll50	wgtpredzll112	wgtpredzll70	wgtpredzll76	wgtpredzll100	wgtpredzll156	wgtpredzll170	wgtpredzll191	wgtpredzll192	wgtpredzll818	wgtpredzll356	wgtpredzll360	wgtpredzll364	wgtpredzll398	wgtpredzll408	wgtpredzll422	wgtpredzll458	wgtpredzll498	wgtpredzll504	wgtpredzll104	wgtpredzll524	wgtpredzll566	wgtpredzll586	wgtpredzll608	wgtpredzll642	wgtpredzll810	wgtpredzll682	wgtpredzll890	wgtpredzll710	wgtpredzll760	wgtpredzll835	wgtpredzll764	wgtpredzll788	wgtpredzll804	wgtpredzll860	wgtpredzll862	wgtpredzll704"
egen globwgt2 = rowtotal(`globwgt')
egen wgtpreddf = rowtotal(`wgtpreddf')
egen Gupperw = rowtotal(`Gupperw')
egen Glowerw = rowtotal(`Glowerw')
egen wGprediction3 = rowtotal(`wGprediction3')
egen wGpred3ll = rowtotal(`wGpred3ll')
egen wGpred3ul = rowtotal(`wGpred3ul')
egen wGprediction3B = rowtotal(`wGprediction3B')
egen wGpred3llB = rowtotal(`wGpred3llB')
egen wGpred3ulB = rowtotal(`wGpred3ulB')

twoway (line globwgt2 year, lpattern(solid)) (line wGprediction3B year, lpattern(solid))  (line wGpred3ll year, lpattern(dash) lcolor(black*.25)) (line wGpred3ul year , lpattern(dash) lcolor(black*.25))  (line Gupperw year, lpattern(dash) lcolor(black*.5)) (line Glowerw year , lpattern(dash) lcolor(black*.5)) (line wGpred3ulB year, lpattern(dash) lcolor(black)) (line wGpred3llB year , lpattern(dash) lcolor(black)) , text(1550 2003 "FCTC", bc(white) box) scheme(plotplainblind )  xline(2003, lwidth(thick) lpattern(dash) lcolor(black)) legend( order(1 2 3 5 7) label(2 "Prediction") label(1 "Actual") label(3 "80% CI")  label(5 "90% CI") label(7 "95% CI") ) ylabel(0 (500) 1500) xscale(fextend)  ytitle("Cigarette Consumption Per Capita")

*Americas without US and Canada
local globwgt "globwgt32	globwgt76		globwgt152	globwgt170	globwgt192	globwgt484		globwgt862"
local wgtpreddf "wgtpredf32	wgtpredf76		wgtpredf152	wgtpredf170	wgtpredf192	wgtpredf484		wgtpredf862"
local Gupperw "wgtpredful32	wgtpredful76		wgtpredful152	wgtpredful170	wgtpredful192	wgtpredful484		wgtpredful862"
local Glowerw "wgtpredfll32	wgtpredfll76		wgtpredfll152	wgtpredfll170	wgtpredfll192	wgtpredfll484		wgtpredfll862"
local wGprediction3B "wgtpredzB32	wgtpredzB76		wgtpredzB152	wgtpredzB170	wgtpredzB192	wgtpredzB484		wgtpredzB862"
local wGpred3ulB "wgtpredzulB32	wgtpredzulB76		wgtpredzulB152	wgtpredzulB170	wgtpredzulB192	wgtpredzulB484		wgtpredzulB862"
local wGpred3llB "wgtpredzllB32	wgtpredzllB76		wgtpredzllB152	wgtpredzllB170	wgtpredzllB192	wgtpredzllB484		wgtpredzllB862"
local wGprediction3 "wgtpredz32	wgtpredz76		wgtpredz152	wgtpredz170	wgtpredz192	wgtpredz484		wgtpredz862"
local wGpred3ul "wgtpredzul32	wgtpredzul76		wgtpredzul152	wgtpredzul170	wgtpredzul192	wgtpredzul484		wgtpredzul862"
local wGpred3ll "wgtpredzll32	wgtpredzll76		wgtpredzll152	wgtpredzll170	wgtpredzll192	wgtpredzll484		wgtpredzll862"
egen globwgt2 = rowtotal(`globwgt')
egen wgtpreddf = rowtotal(`wgtpreddf')
egen Gupperw = rowtotal(`Gupperw')
egen Glowerw = rowtotal(`Glowerw')
egen wGprediction3 = rowtotal(`wGprediction3')
egen wGpred3ll = rowtotal(`wGpred3ll')
egen wGpred3ul = rowtotal(`wGpred3ul')
egen wGprediction3B = rowtotal(`wGprediction3B')
egen wGpred3llB = rowtotal(`wGpred3llB')
egen wGpred3ulB = rowtotal(`wGpred3ulB')

twoway (line globwgt2 year, lpattern(solid)) (line wGprediction3B year, lpattern(solid))  (line wGpred3ll year, lpattern(dash) lcolor(black*.25)) (line wGpred3ul year , lpattern(dash) lcolor(black*.25))  (line Gupperw year, lpattern(dash) lcolor(black*.5)) (line Glowerw year , lpattern(dash) lcolor(black*.5)) (line wGpred3ulB year, lpattern(dash) lcolor(black)) (line wGpred3llB year , lpattern(dash) lcolor(black)) , text(2050 2003 "FCTC", bc(white) box) scheme(plotplainblind )  xline(2003, lwidth(thick) lpattern(dash) lcolor(black)) legend( order(1 2 3 5 7) label(2 "Prediction") label(1 "Actual") label(3 "80% CI")  label(5 "90% CI") label(7 "95% CI") ) ylabel(0 (500) 2000) xscale(fextend)  ytitle("Cigarette Consumption Per Capita")

*Canada and US
local globwgt "globwgt124		globwgt840	"
local wgtpreddf "wgtpredf124	wgtpredf840	"
local Gupperw "wgtpredful124	wgtpredful840	"
local Glowerw "wgtpredfll124		wgtpredfll840	"
local wGprediction3B "wgtpredzB124		wgtpredzB840	"
local wGpred3ulB "	wgtpredzulB124		wgtpredzulB840	"
local wGpred3llB "	wgtpredzllB124	wgtpredzllB840	"
local wGprediction3 "wgtpredz124		wgtpredz840	"
local wGpred3ul "	wgtpredzul124		wgtpredzul840	"
local wGpred3ll "	wgtpredzll124	wgtpredzll840	"
egen globwgt2 = rowtotal(`globwgt')
egen wgtpreddf = rowtotal(`wgtpreddf')
egen Gupperw = rowtotal(`Gupperw')
egen Glowerw = rowtotal(`Glowerw')
egen wGprediction3 = rowtotal(`wGprediction3')
egen wGpred3ll = rowtotal(`wGpred3ll')
egen wGpred3ul = rowtotal(`wGpred3ul')
egen wGprediction3B = rowtotal(`wGprediction3B')
egen wGpred3llB = rowtotal(`wGpred3llB')
egen wGpred3ulB = rowtotal(`wGpred3ulB')

twoway (line globwgt2 year, lpattern(solid)) (line wGprediction3B year, lpattern(solid))  (line wGpred3ll year, lpattern(dash) lcolor(black*.25)) (line wGpred3ul year , lpattern(dash) lcolor(black*.25))  (line Gupperw year, lpattern(dash) lcolor(black*.5)) (line Glowerw year , lpattern(dash) lcolor(black*.5)) (line wGpred3ulB year, lpattern(dash) lcolor(black)) (line wGpred3llB year , lpattern(dash) lcolor(black)) , text(4050 2003 "FCTC", bc(white) box) scheme(plotplainblind )  xline(2003, lwidth(thick) lpattern(dash) lcolor(black)) legend( order(1 2 3 5 7) label(2 "Prediction") label(1 "Actual") label(3 "80% CI")  label(5 "90% CI") label(7 "95% CI") ) ylabel(0 (500) 4000) xscale(fextend)  ytitle("Cigarette Consumption Per Capita")

*Without China
local globwgt "globwgt890 globwgt862 globwgt860 globwgt840 globwgt835 globwgt826 globwgt818 globwgt810 globwgt804 globwgt792 globwgt788 globwgt764 globwgt760 globwgt76 globwgt756 globwgt752 globwgt724 globwgt710 globwgt705 globwgt704 globwgt703 globwgt70 globwgt682 globwgt642 globwgt620 globwgt616 globwgt608 globwgt586 globwgt566 globwgt56 globwgt528 globwgt524 globwgt51 globwgt504 globwgt50 globwgt498 globwgt484 globwgt458 globwgt440 globwgt422 globwgt410 globwgt408 globwgt40 globwgt398 globwgt392 globwgt380 globwgt372 globwgt364 globwgt360 globwgt36 globwgt356 globwgt348 globwgt32 globwgt31 globwgt300 globwgt276 globwgt250 globwgt233 globwgt208 globwgt203 globwgt192 globwgt191 globwgt170  globwgt152 globwgt124 globwgt12 globwgt112 globwgt104 globwgt100"
local wgtpreddf "wgtpredf890 wgtpredf862 wgtpredf860 wgtpredf840 wgtpredf835 wgtpredf826 wgtpredf818 wgtpredf810 wgtpredf804 wgtpredf792 wgtpredf788 wgtpredf764 wgtpredf760 wgtpredf76 wgtpredf756 wgtpredf752 wgtpredf724 wgtpredf710 wgtpredf705 wgtpredf704 wgtpredf703 wgtpredf70 wgtpredf682 wgtpredf642 wgtpredf620 wgtpredf616 wgtpredf608 wgtpredf586 wgtpredf566 wgtpredf56 wgtpredf528 wgtpredf524 wgtpredf51 wgtpredf504 wgtpredf50 wgtpredf498 wgtpredf484 wgtpredf458 wgtpredf440 wgtpredf422 wgtpredf410 wgtpredf408 wgtpredf40 wgtpredf398 wgtpredf392 wgtpredf380 wgtpredf372 wgtpredf364 wgtpredf360 wgtpredf36 wgtpredf356 wgtpredf348 wgtpredf32 wgtpredf31 wgtpredf300 wgtpredf276 wgtpredf250 wgtpredf233 wgtpredf208 wgtpredf203 wgtpredf192 wgtpredf191 wgtpredf170  wgtpredf152 wgtpredf124 wgtpredf12 wgtpredf112 wgtpredf104 wgtpredf100"
local Gupperw "wgtpredful890 wgtpredful862 wgtpredful860 wgtpredful840 wgtpredful835 wgtpredful826 wgtpredful818 wgtpredful810 wgtpredful804 wgtpredful792 wgtpredful788 wgtpredful764 wgtpredful760 wgtpredful76 wgtpredful756 wgtpredful752 wgtpredful724 wgtpredful710 wgtpredful705 wgtpredful704 wgtpredful703 wgtpredful70 wgtpredful682 wgtpredful642 wgtpredful620 wgtpredful616 wgtpredful608 wgtpredful586 wgtpredful566 wgtpredful56 wgtpredful528 wgtpredful524 wgtpredful51 wgtpredful504 wgtpredful50 wgtpredful498 wgtpredful484 wgtpredful458 wgtpredful440 wgtpredful422 wgtpredful410 wgtpredful408 wgtpredful40 wgtpredful398 wgtpredful392 wgtpredful380 wgtpredful372 wgtpredful364 wgtpredful360 wgtpredful36 wgtpredful356 wgtpredful348 wgtpredful32 wgtpredful31 wgtpredful300 wgtpredful276 wgtpredful250 wgtpredful233 wgtpredful208 wgtpredful203 wgtpredful192 wgtpredful191 wgtpredful170  wgtpredful152 wgtpredful124 wgtpredful12 wgtpredful112 wgtpredful104 wgtpredful100"
local Glowerw "wgtpredfll890 wgtpredfll862 wgtpredfll860 wgtpredfll840 wgtpredfll835 wgtpredfll826 wgtpredfll818 wgtpredfll810 wgtpredfll804 wgtpredfll792 wgtpredfll788 wgtpredfll764 wgtpredfll760 wgtpredfll76 wgtpredfll756 wgtpredfll752 wgtpredfll724 wgtpredfll710 wgtpredfll705 wgtpredfll704 wgtpredfll703 wgtpredfll70 wgtpredfll682 wgtpredfll642 wgtpredfll620 wgtpredfll616 wgtpredfll608 wgtpredfll586 wgtpredfll566 wgtpredfll56 wgtpredfll528 wgtpredfll524 wgtpredfll51 wgtpredfll504 wgtpredfll50 wgtpredfll498 wgtpredfll484 wgtpredfll458 wgtpredfll440 wgtpredfll422 wgtpredfll410 wgtpredfll408 wgtpredfll40 wgtpredfll398 wgtpredfll392 wgtpredfll380 wgtpredfll372 wgtpredfll364 wgtpredfll360 wgtpredfll36 wgtpredfll356 wgtpredfll348 wgtpredfll32 wgtpredfll31 wgtpredfll300 wgtpredfll276 wgtpredfll250 wgtpredfll233 wgtpredfll208 wgtpredfll203 wgtpredfll192 wgtpredfll191 wgtpredfll170  wgtpredfll152 wgtpredfll124 wgtpredfll12 wgtpredfll112 wgtpredfll104 wgtpredfll100"
local wgtpreddfB "wgtpredfB890 wgtpredfB862 wgtpredfB860 wgtpredfB840 wgtpredfB835 wgtpredfB826 wgtpredfB818 wgtpredfB810 wgtpredfB804 wgtpredfB792 wgtpredfB788 wgtpredfB764 wgtpredfB760 wgtpredfB76 wgtpredfB756 wgtpredfB752 wgtpredfB724 wgtpredfB710 wgtpredfB705 wgtpredfB704 wgtpredfB703 wgtpredfB70 wgtpredfB682 wgtpredfB642 wgtpredfB620 wgtpredfB616 wgtpredfB608 wgtpredfB586 wgtpredfB566 wgtpredfB56 wgtpredfB528 wgtpredfB524 wgtpredfB51 wgtpredfB504 wgtpredfB50 wgtpredfB498 wgtpredfB484 wgtpredfB458 wgtpredfB440 wgtpredfB422 wgtpredfB410 wgtpredfB408 wgtpredfB40 wgtpredfB398 wgtpredfB392 wgtpredfB380 wgtpredfB372 wgtpredfB364 wgtpredfB360 wgtpredfB36 wgtpredfB356 wgtpredfB348 wgtpredfB32 wgtpredfB31 wgtpredfB300 wgtpredfB276 wgtpredfB250 wgtpredfB233 wgtpredfB208 wgtpredfB203 wgtpredfB192 wgtpredfB191 wgtpredfB170  wgtpredfB152 wgtpredfB124 wgtpredfB12 wgtpredfB112 wgtpredfB104 wgtpredfB100"
local GupperwB "wgtpredfulB890 wgtpredfulB862 wgtpredfulB860 wgtpredfulB840 wgtpredfulB835 wgtpredfulB826 wgtpredfulB818 wgtpredfulB810 wgtpredfulB804 wgtpredfulB792 wgtpredfulB788 wgtpredfulB764 wgtpredfulB760 wgtpredfulB76 wgtpredfulB756 wgtpredfulB752 wgtpredfulB724 wgtpredfulB710 wgtpredfulB705 wgtpredfulB704 wgtpredfulB703 wgtpredfulB70 wgtpredfulB682 wgtpredfulB642 wgtpredfulB620 wgtpredfulB616 wgtpredfulB608 wgtpredfulB586 wgtpredfulB566 wgtpredfulB56 wgtpredfulB528 wgtpredfulB524 wgtpredfulB51 wgtpredfulB504 wgtpredfulB50 wgtpredfulB498 wgtpredfulB484 wgtpredfulB458 wgtpredfulB440 wgtpredfulB422 wgtpredfulB410 wgtpredfulB408 wgtpredfulB40 wgtpredfulB398 wgtpredfulB392 wgtpredfulB380 wgtpredfulB372 wgtpredfulB364 wgtpredfulB360 wgtpredfulB36 wgtpredfulB356 wgtpredfulB348 wgtpredfulB32 wgtpredfulB31 wgtpredfulB300 wgtpredfulB276 wgtpredfulB250 wgtpredfulB233 wgtpredfulB208 wgtpredfulB203 wgtpredfulB192 wgtpredfulB191 wgtpredfulB170  wgtpredfulB152 wgtpredfulB124 wgtpredfulB12 wgtpredfulB112 wgtpredfulB104 wgtpredfulB100"
local GlowerwB "wgtpredfllB890 wgtpredfllB862 wgtpredfllB860 wgtpredfllB840 wgtpredfllB835 wgtpredfllB826 wgtpredfllB818 wgtpredfllB810 wgtpredfllB804 wgtpredfllB792 wgtpredfllB788 wgtpredfllB764 wgtpredfllB760 wgtpredfllB76 wgtpredfllB756 wgtpredfllB752 wgtpredfllB724 wgtpredfllB710 wgtpredfllB705 wgtpredfllB704 wgtpredfllB703 wgtpredfllB70 wgtpredfllB682 wgtpredfllB642 wgtpredfllB620 wgtpredfllB616 wgtpredfllB608 wgtpredfllB586 wgtpredfllB566 wgtpredfllB56 wgtpredfllB528 wgtpredfllB524 wgtpredfllB51 wgtpredfllB504 wgtpredfllB50 wgtpredfllB498 wgtpredfllB484 wgtpredfllB458 wgtpredfllB440 wgtpredfllB422 wgtpredfllB410 wgtpredfllB408 wgtpredfllB40 wgtpredfllB398 wgtpredfllB392 wgtpredfllB380 wgtpredfllB372 wgtpredfllB364 wgtpredfllB360 wgtpredfllB36 wgtpredfllB356 wgtpredfllB348 wgtpredfllB32 wgtpredfllB31 wgtpredfllB300 wgtpredfllB276 wgtpredfllB250 wgtpredfllB233 wgtpredfllB208 wgtpredfllB203 wgtpredfllB192 wgtpredfllB191 wgtpredfllB170  wgtpredfllB152 wgtpredfllB124 wgtpredfllB12 wgtpredfllB112 wgtpredfllB104 wgtpredfllB100"
local wGprediction3B "wgtpredzB890 wgtpredzB862 wgtpredzB860 wgtpredzB840 wgtpredzB835 wgtpredzB826 wgtpredzB818 wgtpredzB810 wgtpredzB804 wgtpredzB792 wgtpredzB788 wgtpredzB764 wgtpredzB760 wgtpredzB76 wgtpredzB756 wgtpredzB752 wgtpredzB724 wgtpredzB710 wgtpredzB705 wgtpredzB704 wgtpredzB703 wgtpredzB70 wgtpredzB682 wgtpredzB642 wgtpredzB620 wgtpredzB616 wgtpredzB608 wgtpredzB586 wgtpredzB566 wgtpredzB56 wgtpredzB528 wgtpredzB524 wgtpredzB51 wgtpredzB504 wgtpredzB50 wgtpredzB498 wgtpredzB484 wgtpredzB458 wgtpredzB440 wgtpredzB422 wgtpredzB410 wgtpredzB408 wgtpredzB40 wgtpredzB398 wgtpredzB392 wgtpredzB380 wgtpredzB372 wgtpredzB364 wgtpredzB360 wgtpredzB36 wgtpredzB356 wgtpredzB348 wgtpredzB32 wgtpredzB31 wgtpredzB300 wgtpredzB276 wgtpredzB250 wgtpredzB233 wgtpredzB208 wgtpredzB203 wgtpredzB192 wgtpredzB191 wgtpredzB170  wgtpredzB152 wgtpredzB124 wgtpredzB12 wgtpredzB112 wgtpredzB104 wgtpredzB100"
local wGpred3ulB "wgtpredzulB890 wgtpredzulB862 wgtpredzulB860 wgtpredzulB840 wgtpredzulB835 wgtpredzulB826 wgtpredzulB818 wgtpredzulB810 wgtpredzulB804 wgtpredzulB792 wgtpredzulB788 wgtpredzulB764 wgtpredzulB760 wgtpredzulB76 wgtpredzulB756 wgtpredzulB752 wgtpredzulB724 wgtpredzulB710 wgtpredzulB705 wgtpredzulB704 wgtpredzulB703 wgtpredzulB70 wgtpredzulB682 wgtpredzulB642 wgtpredzulB620 wgtpredzulB616 wgtpredzulB608 wgtpredzulB586 wgtpredzulB566 wgtpredzulB56 wgtpredzulB528 wgtpredzulB524 wgtpredzulB51 wgtpredzulB504 wgtpredzulB50 wgtpredzulB498 wgtpredzulB484 wgtpredzulB458 wgtpredzulB440 wgtpredzulB422 wgtpredzulB410 wgtpredzulB408 wgtpredzulB40 wgtpredzulB398 wgtpredzulB392 wgtpredzulB380 wgtpredzulB372 wgtpredzulB364 wgtpredzulB360 wgtpredzulB36 wgtpredzulB356 wgtpredzulB348 wgtpredzulB32 wgtpredzulB31 wgtpredzulB300 wgtpredzulB276 wgtpredzulB250 wgtpredzulB233 wgtpredzulB208 wgtpredzulB203 wgtpredzulB192 wgtpredzulB191 wgtpredzulB170  wgtpredzulB152 wgtpredzulB124 wgtpredzulB12 wgtpredzulB112 wgtpredzulB104 wgtpredzulB100"
local wGpred3llB "wgtpredzllB890 wgtpredzllB862 wgtpredzllB860 wgtpredzllB840 wgtpredzllB835 wgtpredzllB826 wgtpredzllB818 wgtpredzllB810 wgtpredzllB804 wgtpredzllB792 wgtpredzllB788 wgtpredzllB764 wgtpredzllB760 wgtpredzllB76 wgtpredzllB756 wgtpredzllB752 wgtpredzllB724 wgtpredzllB710 wgtpredzllB705 wgtpredzllB704 wgtpredzllB703 wgtpredzllB70 wgtpredzllB682 wgtpredzllB642 wgtpredzllB620 wgtpredzllB616 wgtpredzllB608 wgtpredzllB586 wgtpredzllB566 wgtpredzllB56 wgtpredzllB528 wgtpredzllB524 wgtpredzllB51 wgtpredzllB504 wgtpredzllB50 wgtpredzllB498 wgtpredzllB484 wgtpredzllB458 wgtpredzllB440 wgtpredzllB422 wgtpredzllB410 wgtpredzllB408 wgtpredzllB40 wgtpredzllB398 wgtpredzllB392 wgtpredzllB380 wgtpredzllB372 wgtpredzllB364 wgtpredzllB360 wgtpredzllB36 wgtpredzllB356 wgtpredzllB348 wgtpredzllB32 wgtpredzllB31 wgtpredzllB300 wgtpredzllB276 wgtpredzllB250 wgtpredzllB233 wgtpredzllB208 wgtpredzllB203 wgtpredzllB192 wgtpredzllB191 wgtpredzllB170  wgtpredzllB152 wgtpredzllB124 wgtpredzllB12 wgtpredzllB112 wgtpredzllB104 wgtpredzllB100"
local wGprediction3 "wgtpredz890 wgtpredz862 wgtpredz860 wgtpredz840 wgtpredz835 wgtpredz826 wgtpredz818 wgtpredz810 wgtpredz804 wgtpredz792 wgtpredz788 wgtpredz764 wgtpredz760 wgtpredz76 wgtpredz756 wgtpredz752 wgtpredz724 wgtpredz710 wgtpredz705 wgtpredz704 wgtpredz703 wgtpredz70 wgtpredz682 wgtpredz642 wgtpredz620 wgtpredz616 wgtpredz608 wgtpredz586 wgtpredz566 wgtpredz56 wgtpredz528 wgtpredz524 wgtpredz51 wgtpredz504 wgtpredz50 wgtpredz498 wgtpredz484 wgtpredz458 wgtpredz440 wgtpredz422 wgtpredz410 wgtpredz408 wgtpredz40 wgtpredz398 wgtpredz392 wgtpredz380 wgtpredz372 wgtpredz364 wgtpredz360 wgtpredz36 wgtpredz356 wgtpredz348 wgtpredz32 wgtpredz31 wgtpredz300 wgtpredz276 wgtpredz250 wgtpredz233 wgtpredz208 wgtpredz203 wgtpredz192 wgtpredz191 wgtpredz170  wgtpredz152 wgtpredz124 wgtpredz12 wgtpredz112 wgtpredz104 wgtpredz100"
local wGpred3ul "wgtpredzul890 wgtpredzul862 wgtpredzul860 wgtpredzul840 wgtpredzul835 wgtpredzul826 wgtpredzul818 wgtpredzul810 wgtpredzul804 wgtpredzul792 wgtpredzul788 wgtpredzul764 wgtpredzul760 wgtpredzul76 wgtpredzul756 wgtpredzul752 wgtpredzul724 wgtpredzul710 wgtpredzul705 wgtpredzul704 wgtpredzul703 wgtpredzul70 wgtpredzul682 wgtpredzul642 wgtpredzul620 wgtpredzul616 wgtpredzul608 wgtpredzul586 wgtpredzul566 wgtpredzul56 wgtpredzul528 wgtpredzul524 wgtpredzul51 wgtpredzul504 wgtpredzul50 wgtpredzul498 wgtpredzul484 wgtpredzul458 wgtpredzul440 wgtpredzul422 wgtpredzul410 wgtpredzul408 wgtpredzul40 wgtpredzul398 wgtpredzul392 wgtpredzul380 wgtpredzul372 wgtpredzul364 wgtpredzul360 wgtpredzul36 wgtpredzul356 wgtpredzul348 wgtpredzul32 wgtpredzul31 wgtpredzul300 wgtpredzul276 wgtpredzul250 wgtpredzul233 wgtpredzul208 wgtpredzul203 wgtpredzul192 wgtpredzul191 wgtpredzul170  wgtpredzul152 wgtpredzul124 wgtpredzul12 wgtpredzul112 wgtpredzul104 wgtpredzul100"
local wGpred3ll "wgtpredzll890 wgtpredzll862 wgtpredzll860 wgtpredzll840 wgtpredzll835 wgtpredzll826 wgtpredzll818 wgtpredzll810 wgtpredzll804 wgtpredzll792 wgtpredzll788 wgtpredzll764 wgtpredzll760 wgtpredzll76 wgtpredzll756 wgtpredzll752 wgtpredzll724 wgtpredzll710 wgtpredzll705 wgtpredzll704 wgtpredzll703 wgtpredzll70 wgtpredzll682 wgtpredzll642 wgtpredzll620 wgtpredzll616 wgtpredzll608 wgtpredzll586 wgtpredzll566 wgtpredzll56 wgtpredzll528 wgtpredzll524 wgtpredzll51 wgtpredzll504 wgtpredzll50 wgtpredzll498 wgtpredzll484 wgtpredzll458 wgtpredzll440 wgtpredzll422 wgtpredzll410 wgtpredzll408 wgtpredzll40 wgtpredzll398 wgtpredzll392 wgtpredzll380 wgtpredzll372 wgtpredzll364 wgtpredzll360 wgtpredzll36 wgtpredzll356 wgtpredzll348 wgtpredzll32 wgtpredzll31 wgtpredzll300 wgtpredzll276 wgtpredzll250 wgtpredzll233 wgtpredzll208 wgtpredzll203 wgtpredzll192 wgtpredzll191 wgtpredzll170  wgtpredzll152 wgtpredzll124 wgtpredzll12 wgtpredzll112 wgtpredzll104 wgtpredzll100"
egen globwgt2 = rowtotal(`globwgt')
egen wgtpreddf = rowtotal(`wgtpreddf')
egen Gupperw = rowtotal(`Gupperw')
egen Glowerw = rowtotal(`Glowerw')
egen wGprediction3 = rowtotal(`wGprediction3')
egen wGpred3ll = rowtotal(`wGpred3ll')
egen wGpred3ul = rowtotal(`wGpred3ul')
egen wGprediction3B = rowtotal(`wGprediction3B')
egen wGpred3llB = rowtotal(`wGpred3llB')
egen wGpred3ulB = rowtotal(`wGpred3ulB')

twoway (line globwgt2 year, lpattern(solid)) (line wGprediction3B year, lpattern(solid))  (line wGpred3ll year, lpattern(dash) lcolor(black*.25)) (line wGpred3ul year , lpattern(dash) lcolor(black*.25))  (line Gupperw year, lpattern(dash) lcolor(black*.5)) (line Glowerw year , lpattern(dash) lcolor(black*.5)) (line wGpred3ulB year, lpattern(dash) lcolor(black)) (line wGpred3llB year , lpattern(dash) lcolor(black)) , text(2050 2003 "FCTC", bc(white) box) scheme(plotplainblind )  xline(2003, lwidth(thick) lpattern(dash) lcolor(black)) legend( order(1 2 3 5 7) label(2 "Prediction") label(1 "Actual") label(3 "80% CI")  label(5 "90% CI") label(7 "95% CI") ) ylabel(0 (500) 2000) xscale(fextend)  ytitle("Cigarette Consumption Per Capita")

*Not-High Income without China
local globwgt "globwgt50	globwgt51	globwgt104	globwgt356	globwgt360	globwgt408	globwgt498	globwgt504	globwgt524	globwgt566	globwgt586	globwgt608	globwgt704	globwgt760	globwgt804	globwgt818	globwgt835	globwgt860 globwgt12	globwgt31	globwgt32	globwgt70	globwgt76	globwgt100	globwgt112		globwgt170	globwgt192	globwgt348	globwgt364	globwgt398	globwgt422	globwgt458	globwgt484	globwgt642	globwgt710	globwgt764	globwgt788	globwgt792	globwgt862	globwgt890"
local wgtpreddf "wgtpredf12	wgtpredf31	wgtpredf32	wgtpredf70	wgtpredf76	wgtpredf100	wgtpredf112		wgtpredf170	wgtpredf192	wgtpredf348	wgtpredf364	wgtpredf398	wgtpredf422	wgtpredf458	wgtpredf484	wgtpredf642	wgtpredf710	wgtpredf764	wgtpredf788	wgtpredf792	wgtpredf862	wgtpredf890 wgtpredf50	wgtpredf51	wgtpredf104	wgtpredf356	wgtpredf360	wgtpredf408	wgtpredf498	wgtpredf504	wgtpredf524	wgtpredf566	wgtpredf586	wgtpredf608	wgtpredf704	wgtpredf760	wgtpredf804	wgtpredf818	wgtpredf835	wgtpredf860"
local Gupperw "wgtpredful12	wgtpredful31	wgtpredful32	wgtpredful70	wgtpredful76	wgtpredful100	wgtpredful112		wgtpredful170	wgtpredful192	wgtpredful348	wgtpredful364	wgtpredful398	wgtpredful422	wgtpredful458	wgtpredful484	wgtpredful642	wgtpredful710	wgtpredful764	wgtpredful788	wgtpredful792	wgtpredful862	wgtpredful890 wgtpredful50	wgtpredful51	wgtpredful104	wgtpredful356	wgtpredful360	wgtpredful408	wgtpredful498	wgtpredful504	wgtpredful524	wgtpredful566	wgtpredful586	wgtpredful608	wgtpredful704	wgtpredful760	wgtpredful804	wgtpredful818	wgtpredful835	wgtpredful860"
local Glowerw "wgtpredfll12	wgtpredfll31	wgtpredfll32	wgtpredfll70	wgtpredfll76	wgtpredfll100	wgtpredfll112		wgtpredfll170	wgtpredfll192	wgtpredfll348	wgtpredfll364	wgtpredfll398	wgtpredfll422	wgtpredfll458	wgtpredfll484	wgtpredfll642	wgtpredfll710	wgtpredfll764	wgtpredfll788	wgtpredfll792	wgtpredfll862	wgtpredfll890 wgtpredfll50	wgtpredfll51	wgtpredfll104	wgtpredfll356	wgtpredfll360	wgtpredfll408	wgtpredfll498	wgtpredfll504	wgtpredfll524	wgtpredfll566	wgtpredfll586	wgtpredfll608	wgtpredfll704	wgtpredfll760	wgtpredfll804	wgtpredfll818	wgtpredfll835	wgtpredfll860"
local wGprediction3B "wgtpredzB12	wgtpredzB31	wgtpredzB32	wgtpredzB70	wgtpredzB76	wgtpredzB100	wgtpredzB112		wgtpredzB170	wgtpredzB192	wgtpredzB348	wgtpredzB364	wgtpredzB398	wgtpredzB422	wgtpredzB458	wgtpredzB484	wgtpredzB642	wgtpredzB710	wgtpredzB764	wgtpredzB788	wgtpredzB792	wgtpredzB862	wgtpredzB890 wgtpredzB50	wgtpredzB51	wgtpredzB104	wgtpredzB356	wgtpredzB360	wgtpredzB408	wgtpredzB498	wgtpredzB504	wgtpredzB524	wgtpredzB566	wgtpredzB586	wgtpredzB608	wgtpredzB704	wgtpredzB760	wgtpredzB804	wgtpredzB818	wgtpredzB835	wgtpredzB860"
local wGpred3ulB "wgtpredzulB12	wgtpredzulB31	wgtpredzulB32	wgtpredzulB70	wgtpredzulB76	wgtpredzulB100	wgtpredzulB112		wgtpredzulB170	wgtpredzulB192	wgtpredzulB348	wgtpredzulB364	wgtpredzulB398	wgtpredzulB422	wgtpredzulB458	wgtpredzulB484	wgtpredzulB642	wgtpredzulB710	wgtpredzulB764	wgtpredzulB788	wgtpredzulB792	wgtpredzulB862	wgtpredzulB890 wgtpredzulB50	wgtpredzulB51	wgtpredzulB104	wgtpredzulB356	wgtpredzulB360	wgtpredzulB408	wgtpredzulB498	wgtpredzulB504	wgtpredzulB524	wgtpredzulB566	wgtpredzulB586	wgtpredzulB608	wgtpredzulB704	wgtpredzulB760	wgtpredzulB804	wgtpredzulB818	wgtpredzulB835	wgtpredzulB860"
local wGpred3llB "wgtpredzllB12	wgtpredzllB31	wgtpredzllB32	wgtpredzllB70	wgtpredzllB76	wgtpredzllB100	wgtpredzllB112		wgtpredzllB170	wgtpredzllB192	wgtpredzllB348	wgtpredzllB364	wgtpredzllB398	wgtpredzllB422	wgtpredzllB458	wgtpredzllB484	wgtpredzllB642	wgtpredzllB710	wgtpredzllB764	wgtpredzllB788	wgtpredzllB792	wgtpredzllB862	wgtpredzllB890 wgtpredzllB50	wgtpredzllB51	wgtpredzllB104	wgtpredzllB356	wgtpredzllB360	wgtpredzllB408	wgtpredzllB498	wgtpredzllB504	wgtpredzllB524	wgtpredzllB566	wgtpredzllB586	wgtpredzllB608	wgtpredzllB704	wgtpredzllB760	wgtpredzllB804	wgtpredzllB818	wgtpredzllB835	wgtpredzllB860"
local wGprediction3 "wgtpredz12	wgtpredz31	wgtpredz32	wgtpredz70	wgtpredz76	wgtpredz100	wgtpredz112		wgtpredz170	wgtpredz192	wgtpredz348	wgtpredz364	wgtpredz398	wgtpredz422	wgtpredz458	wgtpredz484	wgtpredz642	wgtpredz710	wgtpredz764	wgtpredz788	wgtpredz792	wgtpredz862	wgtpredz890 wgtpredz50	wgtpredz51	wgtpredz104	wgtpredz356	wgtpredz360	wgtpredz408	wgtpredz498	wgtpredz504	wgtpredz524	wgtpredz566	wgtpredz586	wgtpredz608	wgtpredz704	wgtpredz760	wgtpredz804	wgtpredz818	wgtpredz835	wgtpredz860"
local wGpred3ul "wgtpredzul12	wgtpredzul31	wgtpredzul32	wgtpredzul70	wgtpredzul76	wgtpredzul100	wgtpredzul112		wgtpredzul170	wgtpredzul192	wgtpredzul348	wgtpredzul364	wgtpredzul398	wgtpredzul422	wgtpredzul458	wgtpredzul484	wgtpredzul642	wgtpredzul710	wgtpredzul764	wgtpredzul788	wgtpredzul792	wgtpredzul862	wgtpredzul890 wgtpredzul50	wgtpredzul51	wgtpredzul104	wgtpredzul356	wgtpredzul360	wgtpredzul408	wgtpredzul498	wgtpredzul504	wgtpredzul524	wgtpredzul566	wgtpredzul586	wgtpredzul608	wgtpredzul704	wgtpredzul760	wgtpredzul804	wgtpredzul818	wgtpredzul835	wgtpredzul860"
local wGpred3ll "wgtpredzll12	wgtpredzll31	wgtpredzll32	wgtpredzll70	wgtpredzll76	wgtpredzll100	wgtpredzll112		wgtpredzll170	wgtpredzll192	wgtpredzll348	wgtpredzll364	wgtpredzll398	wgtpredzll422	wgtpredzll458	wgtpredzll484	wgtpredzll642	wgtpredzll710	wgtpredzll764	wgtpredzll788	wgtpredzll792	wgtpredzll862	wgtpredzll890 wgtpredzll50	wgtpredzll51	wgtpredzll104	wgtpredzll356	wgtpredzll360	wgtpredzll408	wgtpredzll498	wgtpredzll504	wgtpredzll524	wgtpredzll566	wgtpredzll586	wgtpredzll608	wgtpredzll704	wgtpredzll760	wgtpredzll804	wgtpredzll818	wgtpredzll835	wgtpredzll860"
egen globwgt2 = rowtotal(`globwgt')
egen wgtpreddf = rowtotal(`wgtpreddf')
egen Gupperw = rowtotal(`Gupperw')
egen Glowerw = rowtotal(`Glowerw')
egen wGprediction3 = rowtotal(`wGprediction3')
egen wGpred3ll = rowtotal(`wGpred3ll')
egen wGpred3ul = rowtotal(`wGpred3ul')
egen wGprediction3B = rowtotal(`wGprediction3B')
egen wGpred3llB = rowtotal(`wGpred3llB')
egen wGpred3ulB = rowtotal(`wGpred3ulB')

twoway (line globwgt2 year, lpattern(solid)) (line wGprediction3B year, lpattern(solid))  (line wGpred3ll year, lpattern(dash) lcolor(black*.25)) (line wGpred3ul year , lpattern(dash) lcolor(black*.25))  (line Gupperw year, lpattern(dash) lcolor(black*.5)) (line Glowerw year , lpattern(dash) lcolor(black*.5)) (line wGpred3ulB year, lpattern(dash) lcolor(black)) (line wGpred3llB year , lpattern(dash) lcolor(black)) , text(1050 2003 "FCTC", bc(white) box) scheme(plotplainblind )  xline(2003, lwidth(thick) lpattern(dash) lcolor(black)) legend( order(1 2 3 5 7) label(2 "Prediction") label(1 "Actual") label(3 "80% CI")  label(5 "90% CI") label(7 "95% CI") ) ylabel(0 (500) 1000) xscale(fextend)  ytitle("Cigarette Consumption Per Capita")

*Weighted global
local globwgt "globwgt156 globwgt890 globwgt862 globwgt860 globwgt840 globwgt835 globwgt826 globwgt818 globwgt810 globwgt804 globwgt792 globwgt788 globwgt764 globwgt760 globwgt76 globwgt756 globwgt752 globwgt724 globwgt710 globwgt705 globwgt704 globwgt703 globwgt70 globwgt682 globwgt642 globwgt620 globwgt616 globwgt608 globwgt586 globwgt566 globwgt56 globwgt528 globwgt524 globwgt51 globwgt504 globwgt50 globwgt498 globwgt484 globwgt458 globwgt440 globwgt422 globwgt410 globwgt408 globwgt40 globwgt398 globwgt392 globwgt380 globwgt372 globwgt364 globwgt360 globwgt36 globwgt356 globwgt348 globwgt32 globwgt31 globwgt300 globwgt276 globwgt250 globwgt233 globwgt208 globwgt203 globwgt192 globwgt191 globwgt170  globwgt152 globwgt124 globwgt12 globwgt112 globwgt104 globwgt100"
local wgtpreddf "wgtpredf156 wgtpredf890 wgtpredf862 wgtpredf860 wgtpredf840 wgtpredf835 wgtpredf826 wgtpredf818 wgtpredf810 wgtpredf804 wgtpredf792 wgtpredf788 wgtpredf764 wgtpredf760 wgtpredf76 wgtpredf756 wgtpredf752 wgtpredf724 wgtpredf710 wgtpredf705 wgtpredf704 wgtpredf703 wgtpredf70 wgtpredf682 wgtpredf642 wgtpredf620 wgtpredf616 wgtpredf608 wgtpredf586 wgtpredf566 wgtpredf56 wgtpredf528 wgtpredf524 wgtpredf51 wgtpredf504 wgtpredf50 wgtpredf498 wgtpredf484 wgtpredf458 wgtpredf440 wgtpredf422 wgtpredf410 wgtpredf408 wgtpredf40 wgtpredf398 wgtpredf392 wgtpredf380 wgtpredf372 wgtpredf364 wgtpredf360 wgtpredf36 wgtpredf356 wgtpredf348 wgtpredf32 wgtpredf31 wgtpredf300 wgtpredf276 wgtpredf250 wgtpredf233 wgtpredf208 wgtpredf203 wgtpredf192 wgtpredf191 wgtpredf170  wgtpredf152 wgtpredf124 wgtpredf12 wgtpredf112 wgtpredf104 wgtpredf100"
local Gupperw "wgtpredful156 wgtpredful890 wgtpredful862 wgtpredful860 wgtpredful840 wgtpredful835 wgtpredful826 wgtpredful818 wgtpredful810 wgtpredful804 wgtpredful792 wgtpredful788 wgtpredful764 wgtpredful760 wgtpredful76 wgtpredful756 wgtpredful752 wgtpredful724 wgtpredful710 wgtpredful705 wgtpredful704 wgtpredful703 wgtpredful70 wgtpredful682 wgtpredful642 wgtpredful620 wgtpredful616 wgtpredful608 wgtpredful586 wgtpredful566 wgtpredful56 wgtpredful528 wgtpredful524 wgtpredful51 wgtpredful504 wgtpredful50 wgtpredful498 wgtpredful484 wgtpredful458 wgtpredful440 wgtpredful422 wgtpredful410 wgtpredful408 wgtpredful40 wgtpredful398 wgtpredful392 wgtpredful380 wgtpredful372 wgtpredful364 wgtpredful360 wgtpredful36 wgtpredful356 wgtpredful348 wgtpredful32 wgtpredful31 wgtpredful300 wgtpredful276 wgtpredful250 wgtpredful233 wgtpredful208 wgtpredful203 wgtpredful192 wgtpredful191 wgtpredful170  wgtpredful152 wgtpredful124 wgtpredful12 wgtpredful112 wgtpredful104 wgtpredful100"
local Glowerw "wgtpredfll156 wgtpredfll890 wgtpredfll862 wgtpredfll860 wgtpredfll840 wgtpredfll835 wgtpredfll826 wgtpredfll818 wgtpredfll810 wgtpredfll804 wgtpredfll792 wgtpredfll788 wgtpredfll764 wgtpredfll760 wgtpredfll76 wgtpredfll756 wgtpredfll752 wgtpredfll724 wgtpredfll710 wgtpredfll705 wgtpredfll704 wgtpredfll703 wgtpredfll70 wgtpredfll682 wgtpredfll642 wgtpredfll620 wgtpredfll616 wgtpredfll608 wgtpredfll586 wgtpredfll566 wgtpredfll56 wgtpredfll528 wgtpredfll524 wgtpredfll51 wgtpredfll504 wgtpredfll50 wgtpredfll498 wgtpredfll484 wgtpredfll458 wgtpredfll440 wgtpredfll422 wgtpredfll410 wgtpredfll408 wgtpredfll40 wgtpredfll398 wgtpredfll392 wgtpredfll380 wgtpredfll372 wgtpredfll364 wgtpredfll360 wgtpredfll36 wgtpredfll356 wgtpredfll348 wgtpredfll32 wgtpredfll31 wgtpredfll300 wgtpredfll276 wgtpredfll250 wgtpredfll233 wgtpredfll208 wgtpredfll203 wgtpredfll192 wgtpredfll191 wgtpredfll170  wgtpredfll152 wgtpredfll124 wgtpredfll12 wgtpredfll112 wgtpredfll104 wgtpredfll100"
local wgtpreddfB "wgtpredfB156 wgtpredfB890 wgtpredfB862 wgtpredfB860 wgtpredfB840 wgtpredfB835 wgtpredfB826 wgtpredfB818 wgtpredfB810 wgtpredfB804 wgtpredfB792 wgtpredfB788 wgtpredfB764 wgtpredfB760 wgtpredfB76 wgtpredfB756 wgtpredfB752 wgtpredfB724 wgtpredfB710 wgtpredfB705 wgtpredfB704 wgtpredfB703 wgtpredfB70 wgtpredfB682 wgtpredfB642 wgtpredfB620 wgtpredfB616 wgtpredfB608 wgtpredfB586 wgtpredfB566 wgtpredfB56 wgtpredfB528 wgtpredfB524 wgtpredfB51 wgtpredfB504 wgtpredfB50 wgtpredfB498 wgtpredfB484 wgtpredfB458 wgtpredfB440 wgtpredfB422 wgtpredfB410 wgtpredfB408 wgtpredfB40 wgtpredfB398 wgtpredfB392 wgtpredfB380 wgtpredfB372 wgtpredfB364 wgtpredfB360 wgtpredfB36 wgtpredfB356 wgtpredfB348 wgtpredfB32 wgtpredfB31 wgtpredfB300 wgtpredfB276 wgtpredfB250 wgtpredfB233 wgtpredfB208 wgtpredfB203 wgtpredfB192 wgtpredfB191 wgtpredfB170  wgtpredfB152 wgtpredfB124 wgtpredfB12 wgtpredfB112 wgtpredfB104 wgtpredfB100"
local GupperwB "wgtpredfulB156 wgtpredfulB890 wgtpredfulB862 wgtpredfulB860 wgtpredfulB840 wgtpredfulB835 wgtpredfulB826 wgtpredfulB818 wgtpredfulB810 wgtpredfulB804 wgtpredfulB792 wgtpredfulB788 wgtpredfulB764 wgtpredfulB760 wgtpredfulB76 wgtpredfulB756 wgtpredfulB752 wgtpredfulB724 wgtpredfulB710 wgtpredfulB705 wgtpredfulB704 wgtpredfulB703 wgtpredfulB70 wgtpredfulB682 wgtpredfulB642 wgtpredfulB620 wgtpredfulB616 wgtpredfulB608 wgtpredfulB586 wgtpredfulB566 wgtpredfulB56 wgtpredfulB528 wgtpredfulB524 wgtpredfulB51 wgtpredfulB504 wgtpredfulB50 wgtpredfulB498 wgtpredfulB484 wgtpredfulB458 wgtpredfulB440 wgtpredfulB422 wgtpredfulB410 wgtpredfulB408 wgtpredfulB40 wgtpredfulB398 wgtpredfulB392 wgtpredfulB380 wgtpredfulB372 wgtpredfulB364 wgtpredfulB360 wgtpredfulB36 wgtpredfulB356 wgtpredfulB348 wgtpredfulB32 wgtpredfulB31 wgtpredfulB300 wgtpredfulB276 wgtpredfulB250 wgtpredfulB233 wgtpredfulB208 wgtpredfulB203 wgtpredfulB192 wgtpredfulB191 wgtpredfulB170  wgtpredfulB152 wgtpredfulB124 wgtpredfulB12 wgtpredfulB112 wgtpredfulB104 wgtpredfulB100"
local GlowerwB "wgtpredfllB156 wgtpredfllB890 wgtpredfllB862 wgtpredfllB860 wgtpredfllB840 wgtpredfllB835 wgtpredfllB826 wgtpredfllB818 wgtpredfllB810 wgtpredfllB804 wgtpredfllB792 wgtpredfllB788 wgtpredfllB764 wgtpredfllB760 wgtpredfllB76 wgtpredfllB756 wgtpredfllB752 wgtpredfllB724 wgtpredfllB710 wgtpredfllB705 wgtpredfllB704 wgtpredfllB703 wgtpredfllB70 wgtpredfllB682 wgtpredfllB642 wgtpredfllB620 wgtpredfllB616 wgtpredfllB608 wgtpredfllB586 wgtpredfllB566 wgtpredfllB56 wgtpredfllB528 wgtpredfllB524 wgtpredfllB51 wgtpredfllB504 wgtpredfllB50 wgtpredfllB498 wgtpredfllB484 wgtpredfllB458 wgtpredfllB440 wgtpredfllB422 wgtpredfllB410 wgtpredfllB408 wgtpredfllB40 wgtpredfllB398 wgtpredfllB392 wgtpredfllB380 wgtpredfllB372 wgtpredfllB364 wgtpredfllB360 wgtpredfllB36 wgtpredfllB356 wgtpredfllB348 wgtpredfllB32 wgtpredfllB31 wgtpredfllB300 wgtpredfllB276 wgtpredfllB250 wgtpredfllB233 wgtpredfllB208 wgtpredfllB203 wgtpredfllB192 wgtpredfllB191 wgtpredfllB170  wgtpredfllB152 wgtpredfllB124 wgtpredfllB12 wgtpredfllB112 wgtpredfllB104 wgtpredfllB100"
local wGprediction3B "wgtpredzB156 wgtpredzB890 wgtpredzB862 wgtpredzB860 wgtpredzB840 wgtpredzB835 wgtpredzB826 wgtpredzB818 wgtpredzB810 wgtpredzB804 wgtpredzB792 wgtpredzB788 wgtpredzB764 wgtpredzB760 wgtpredzB76 wgtpredzB756 wgtpredzB752 wgtpredzB724 wgtpredzB710 wgtpredzB705 wgtpredzB704 wgtpredzB703 wgtpredzB70 wgtpredzB682 wgtpredzB642 wgtpredzB620 wgtpredzB616 wgtpredzB608 wgtpredzB586 wgtpredzB566 wgtpredzB56 wgtpredzB528 wgtpredzB524 wgtpredzB51 wgtpredzB504 wgtpredzB50 wgtpredzB498 wgtpredzB484 wgtpredzB458 wgtpredzB440 wgtpredzB422 wgtpredzB410 wgtpredzB408 wgtpredzB40 wgtpredzB398 wgtpredzB392 wgtpredzB380 wgtpredzB372 wgtpredzB364 wgtpredzB360 wgtpredzB36 wgtpredzB356 wgtpredzB348 wgtpredzB32 wgtpredzB31 wgtpredzB300 wgtpredzB276 wgtpredzB250 wgtpredzB233 wgtpredzB208 wgtpredzB203 wgtpredzB192 wgtpredzB191 wgtpredzB170  wgtpredzB152 wgtpredzB124 wgtpredzB12 wgtpredzB112 wgtpredzB104 wgtpredzB100"
local wGpred3ulB "wgtpredzulB156 wgtpredzulB890 wgtpredzulB862 wgtpredzulB860 wgtpredzulB840 wgtpredzulB835 wgtpredzulB826 wgtpredzulB818 wgtpredzulB810 wgtpredzulB804 wgtpredzulB792 wgtpredzulB788 wgtpredzulB764 wgtpredzulB760 wgtpredzulB76 wgtpredzulB756 wgtpredzulB752 wgtpredzulB724 wgtpredzulB710 wgtpredzulB705 wgtpredzulB704 wgtpredzulB703 wgtpredzulB70 wgtpredzulB682 wgtpredzulB642 wgtpredzulB620 wgtpredzulB616 wgtpredzulB608 wgtpredzulB586 wgtpredzulB566 wgtpredzulB56 wgtpredzulB528 wgtpredzulB524 wgtpredzulB51 wgtpredzulB504 wgtpredzulB50 wgtpredzulB498 wgtpredzulB484 wgtpredzulB458 wgtpredzulB440 wgtpredzulB422 wgtpredzulB410 wgtpredzulB408 wgtpredzulB40 wgtpredzulB398 wgtpredzulB392 wgtpredzulB380 wgtpredzulB372 wgtpredzulB364 wgtpredzulB360 wgtpredzulB36 wgtpredzulB356 wgtpredzulB348 wgtpredzulB32 wgtpredzulB31 wgtpredzulB300 wgtpredzulB276 wgtpredzulB250 wgtpredzulB233 wgtpredzulB208 wgtpredzulB203 wgtpredzulB192 wgtpredzulB191 wgtpredzulB170  wgtpredzulB152 wgtpredzulB124 wgtpredzulB12 wgtpredzulB112 wgtpredzulB104 wgtpredzulB100"
local wGpred3llB "wgtpredzllB156 wgtpredzllB890 wgtpredzllB862 wgtpredzllB860 wgtpredzllB840 wgtpredzllB835 wgtpredzllB826 wgtpredzllB818 wgtpredzllB810 wgtpredzllB804 wgtpredzllB792 wgtpredzllB788 wgtpredzllB764 wgtpredzllB760 wgtpredzllB76 wgtpredzllB756 wgtpredzllB752 wgtpredzllB724 wgtpredzllB710 wgtpredzllB705 wgtpredzllB704 wgtpredzllB703 wgtpredzllB70 wgtpredzllB682 wgtpredzllB642 wgtpredzllB620 wgtpredzllB616 wgtpredzllB608 wgtpredzllB586 wgtpredzllB566 wgtpredzllB56 wgtpredzllB528 wgtpredzllB524 wgtpredzllB51 wgtpredzllB504 wgtpredzllB50 wgtpredzllB498 wgtpredzllB484 wgtpredzllB458 wgtpredzllB440 wgtpredzllB422 wgtpredzllB410 wgtpredzllB408 wgtpredzllB40 wgtpredzllB398 wgtpredzllB392 wgtpredzllB380 wgtpredzllB372 wgtpredzllB364 wgtpredzllB360 wgtpredzllB36 wgtpredzllB356 wgtpredzllB348 wgtpredzllB32 wgtpredzllB31 wgtpredzllB300 wgtpredzllB276 wgtpredzllB250 wgtpredzllB233 wgtpredzllB208 wgtpredzllB203 wgtpredzllB192 wgtpredzllB191 wgtpredzllB170  wgtpredzllB152 wgtpredzllB124 wgtpredzllB12 wgtpredzllB112 wgtpredzllB104 wgtpredzllB100"
local wGprediction3 "wgtpredz156 wgtpredz890 wgtpredz862 wgtpredz860 wgtpredz840 wgtpredz835 wgtpredz826 wgtpredz818 wgtpredz810 wgtpredz804 wgtpredz792 wgtpredz788 wgtpredz764 wgtpredz760 wgtpredz76 wgtpredz756 wgtpredz752 wgtpredz724 wgtpredz710 wgtpredz705 wgtpredz704 wgtpredz703 wgtpredz70 wgtpredz682 wgtpredz642 wgtpredz620 wgtpredz616 wgtpredz608 wgtpredz586 wgtpredz566 wgtpredz56 wgtpredz528 wgtpredz524 wgtpredz51 wgtpredz504 wgtpredz50 wgtpredz498 wgtpredz484 wgtpredz458 wgtpredz440 wgtpredz422 wgtpredz410 wgtpredz408 wgtpredz40 wgtpredz398 wgtpredz392 wgtpredz380 wgtpredz372 wgtpredz364 wgtpredz360 wgtpredz36 wgtpredz356 wgtpredz348 wgtpredz32 wgtpredz31 wgtpredz300 wgtpredz276 wgtpredz250 wgtpredz233 wgtpredz208 wgtpredz203 wgtpredz192 wgtpredz191 wgtpredz170  wgtpredz152 wgtpredz124 wgtpredz12 wgtpredz112 wgtpredz104 wgtpredz100"
local wGpred3ul "wgtpredzul156 wgtpredzul890 wgtpredzul862 wgtpredzul860 wgtpredzul840 wgtpredzul835 wgtpredzul826 wgtpredzul818 wgtpredzul810 wgtpredzul804 wgtpredzul792 wgtpredzul788 wgtpredzul764 wgtpredzul760 wgtpredzul76 wgtpredzul756 wgtpredzul752 wgtpredzul724 wgtpredzul710 wgtpredzul705 wgtpredzul704 wgtpredzul703 wgtpredzul70 wgtpredzul682 wgtpredzul642 wgtpredzul620 wgtpredzul616 wgtpredzul608 wgtpredzul586 wgtpredzul566 wgtpredzul56 wgtpredzul528 wgtpredzul524 wgtpredzul51 wgtpredzul504 wgtpredzul50 wgtpredzul498 wgtpredzul484 wgtpredzul458 wgtpredzul440 wgtpredzul422 wgtpredzul410 wgtpredzul408 wgtpredzul40 wgtpredzul398 wgtpredzul392 wgtpredzul380 wgtpredzul372 wgtpredzul364 wgtpredzul360 wgtpredzul36 wgtpredzul356 wgtpredzul348 wgtpredzul32 wgtpredzul31 wgtpredzul300 wgtpredzul276 wgtpredzul250 wgtpredzul233 wgtpredzul208 wgtpredzul203 wgtpredzul192 wgtpredzul191 wgtpredzul170  wgtpredzul152 wgtpredzul124 wgtpredzul12 wgtpredzul112 wgtpredzul104 wgtpredzul100"
local wGpred3ll "wgtpredzll156 wgtpredzll890 wgtpredzll862 wgtpredzll860 wgtpredzll840 wgtpredzll835 wgtpredzll826 wgtpredzll818 wgtpredzll810 wgtpredzll804 wgtpredzll792 wgtpredzll788 wgtpredzll764 wgtpredzll760 wgtpredzll76 wgtpredzll756 wgtpredzll752 wgtpredzll724 wgtpredzll710 wgtpredzll705 wgtpredzll704 wgtpredzll703 wgtpredzll70 wgtpredzll682 wgtpredzll642 wgtpredzll620 wgtpredzll616 wgtpredzll608 wgtpredzll586 wgtpredzll566 wgtpredzll56 wgtpredzll528 wgtpredzll524 wgtpredzll51 wgtpredzll504 wgtpredzll50 wgtpredzll498 wgtpredzll484 wgtpredzll458 wgtpredzll440 wgtpredzll422 wgtpredzll410 wgtpredzll408 wgtpredzll40 wgtpredzll398 wgtpredzll392 wgtpredzll380 wgtpredzll372 wgtpredzll364 wgtpredzll360 wgtpredzll36 wgtpredzll356 wgtpredzll348 wgtpredzll32 wgtpredzll31 wgtpredzll300 wgtpredzll276 wgtpredzll250 wgtpredzll233 wgtpredzll208 wgtpredzll203 wgtpredzll192 wgtpredzll191 wgtpredzll170  wgtpredzll152 wgtpredzll124 wgtpredzll12 wgtpredzll112 wgtpredzll104 wgtpredzll100"
egen globwgt2 = rowtotal(`globwgt')
egen wgtpreddf = rowtotal(`wgtpreddf')
egen Gupperw = rowtotal(`Gupperw')
egen Glowerw = rowtotal(`Glowerw')
egen wGprediction3 = rowtotal(`wGprediction3')
egen wGpred3ll = rowtotal(`wGpred3ll')
egen wGpred3ul = rowtotal(`wGpred3ul')
egen wGprediction3B = rowtotal(`wGprediction3B')
egen wGpred3llB = rowtotal(`wGpred3llB')
egen wGpred3ulB = rowtotal(`wGpred3ulB')

twoway (line globwgt2 year, lpattern(solid)) (line wGprediction3B year, lpattern(solid))  (line wGpred3ll year, lpattern(dash) lcolor(black*.25)) (line wGpred3ul year , lpattern(dash) lcolor(black*.25))  (line Gupperw year, lpattern(dash) lcolor(black*.5)) (line Glowerw year , lpattern(dash) lcolor(black*.5)) (line wGpred3ulB year, lpattern(dash) lcolor(black)) (line wGpred3llB year , lpattern(dash) lcolor(black)) , text(2050 2003 "FCTC", bc(white) box) scheme(plotplainblind )  xline(2003, lwidth(thick) lpattern(dash) lcolor(black)) legend( order(1 2 3 5 7) label(2 "Prediction") label(1 "Actual") label(3 "80% CI")  label(5 "90% CI") label(7 "95% CI") ) ylabel(0 (500) 2000) xscale(fextend)  ytitle("Cigarette Consumption Per Capita")
twoway (line globwgt2 year, lpattern(solid)) (line wGprediction3B year, lpattern(solid))  (line wGpred3ll year, lpattern(dash) lcolor(black*.25)) (line wGpred3ul year , lpattern(dash) lcolor(black*.25))  (line Gupperw year, lpattern(dash) lcolor(black*.5)) (line Glowerw year , lpattern(dash) lcolor(black*.5)) (line wGpred3ulB year, lpattern(dash) lcolor(black)) (line wGpred3llB year , lpattern(dash) lcolor(black)) , text(2050 2003 "FCTC", bc(white) box) scheme(plotplainblind )  xline(2003, lwidth(thick) lpattern(dash) lcolor(black)) legend( order(1 2 3 5 7) label(2 "Prediction") label(1 "Actual") label(3 "80% Interval")  label(5 "90% Interval") label(7 "95% Interval") ) ylabel(0 (500) 2000) xscale(fextend)  ytitle("Cigarette Consumption Per Capita")

*Unweighted global
local globwgt "globwgt156 globwgt890 globwgt862 globwgt860 globwgt840 globwgt835 globwgt826 globwgt818 globwgt810 globwgt804 globwgt792 globwgt788 globwgt764 globwgt760 globwgt76 globwgt756 globwgt752 globwgt724 globwgt710 globwgt705 globwgt704 globwgt703 globwgt70 globwgt682 globwgt642 globwgt620 globwgt616 globwgt608 globwgt586 globwgt566 globwgt56 globwgt528 globwgt524 globwgt51 globwgt504 globwgt50 globwgt498 globwgt484 globwgt458 globwgt440 globwgt422 globwgt410 globwgt408 globwgt40 globwgt398 globwgt392 globwgt380 globwgt372 globwgt364 globwgt360 globwgt36 globwgt356 globwgt348 globwgt32 globwgt31 globwgt300 globwgt276 globwgt250 globwgt233 globwgt208 globwgt203 globwgt192 globwgt191 globwgt170  globwgt152 globwgt124 globwgt12 globwgt112 globwgt104 globwgt100"
local wgtpreddf "wgtpredf156 wgtpredf890 wgtpredf862 wgtpredf860 wgtpredf840 wgtpredf835 wgtpredf826 wgtpredf818 wgtpredf810 wgtpredf804 wgtpredf792 wgtpredf788 wgtpredf764 wgtpredf760 wgtpredf76 wgtpredf756 wgtpredf752 wgtpredf724 wgtpredf710 wgtpredf705 wgtpredf704 wgtpredf703 wgtpredf70 wgtpredf682 wgtpredf642 wgtpredf620 wgtpredf616 wgtpredf608 wgtpredf586 wgtpredf566 wgtpredf56 wgtpredf528 wgtpredf524 wgtpredf51 wgtpredf504 wgtpredf50 wgtpredf498 wgtpredf484 wgtpredf458 wgtpredf440 wgtpredf422 wgtpredf410 wgtpredf408 wgtpredf40 wgtpredf398 wgtpredf392 wgtpredf380 wgtpredf372 wgtpredf364 wgtpredf360 wgtpredf36 wgtpredf356 wgtpredf348 wgtpredf32 wgtpredf31 wgtpredf300 wgtpredf276 wgtpredf250 wgtpredf233 wgtpredf208 wgtpredf203 wgtpredf192 wgtpredf191 wgtpredf170  wgtpredf152 wgtpredf124 wgtpredf12 wgtpredf112 wgtpredf104 wgtpredf100"
local Gupperw "wgtpredful156 wgtpredful890 wgtpredful862 wgtpredful860 wgtpredful840 wgtpredful835 wgtpredful826 wgtpredful818 wgtpredful810 wgtpredful804 wgtpredful792 wgtpredful788 wgtpredful764 wgtpredful760 wgtpredful76 wgtpredful756 wgtpredful752 wgtpredful724 wgtpredful710 wgtpredful705 wgtpredful704 wgtpredful703 wgtpredful70 wgtpredful682 wgtpredful642 wgtpredful620 wgtpredful616 wgtpredful608 wgtpredful586 wgtpredful566 wgtpredful56 wgtpredful528 wgtpredful524 wgtpredful51 wgtpredful504 wgtpredful50 wgtpredful498 wgtpredful484 wgtpredful458 wgtpredful440 wgtpredful422 wgtpredful410 wgtpredful408 wgtpredful40 wgtpredful398 wgtpredful392 wgtpredful380 wgtpredful372 wgtpredful364 wgtpredful360 wgtpredful36 wgtpredful356 wgtpredful348 wgtpredful32 wgtpredful31 wgtpredful300 wgtpredful276 wgtpredful250 wgtpredful233 wgtpredful208 wgtpredful203 wgtpredful192 wgtpredful191 wgtpredful170  wgtpredful152 wgtpredful124 wgtpredful12 wgtpredful112 wgtpredful104 wgtpredful100"
local Glowerw "wgtpredfll156 wgtpredfll890 wgtpredfll862 wgtpredfll860 wgtpredfll840 wgtpredfll835 wgtpredfll826 wgtpredfll818 wgtpredfll810 wgtpredfll804 wgtpredfll792 wgtpredfll788 wgtpredfll764 wgtpredfll760 wgtpredfll76 wgtpredfll756 wgtpredfll752 wgtpredfll724 wgtpredfll710 wgtpredfll705 wgtpredfll704 wgtpredfll703 wgtpredfll70 wgtpredfll682 wgtpredfll642 wgtpredfll620 wgtpredfll616 wgtpredfll608 wgtpredfll586 wgtpredfll566 wgtpredfll56 wgtpredfll528 wgtpredfll524 wgtpredfll51 wgtpredfll504 wgtpredfll50 wgtpredfll498 wgtpredfll484 wgtpredfll458 wgtpredfll440 wgtpredfll422 wgtpredfll410 wgtpredfll408 wgtpredfll40 wgtpredfll398 wgtpredfll392 wgtpredfll380 wgtpredfll372 wgtpredfll364 wgtpredfll360 wgtpredfll36 wgtpredfll356 wgtpredfll348 wgtpredfll32 wgtpredfll31 wgtpredfll300 wgtpredfll276 wgtpredfll250 wgtpredfll233 wgtpredfll208 wgtpredfll203 wgtpredfll192 wgtpredfll191 wgtpredfll170  wgtpredfll152 wgtpredfll124 wgtpredfll12 wgtpredfll112 wgtpredfll104 wgtpredfll100"
local wgtpreddfB "wgtpredfB156 wgtpredfB890 wgtpredfB862 wgtpredfB860 wgtpredfB840 wgtpredfB835 wgtpredfB826 wgtpredfB818 wgtpredfB810 wgtpredfB804 wgtpredfB792 wgtpredfB788 wgtpredfB764 wgtpredfB760 wgtpredfB76 wgtpredfB756 wgtpredfB752 wgtpredfB724 wgtpredfB710 wgtpredfB705 wgtpredfB704 wgtpredfB703 wgtpredfB70 wgtpredfB682 wgtpredfB642 wgtpredfB620 wgtpredfB616 wgtpredfB608 wgtpredfB586 wgtpredfB566 wgtpredfB56 wgtpredfB528 wgtpredfB524 wgtpredfB51 wgtpredfB504 wgtpredfB50 wgtpredfB498 wgtpredfB484 wgtpredfB458 wgtpredfB440 wgtpredfB422 wgtpredfB410 wgtpredfB408 wgtpredfB40 wgtpredfB398 wgtpredfB392 wgtpredfB380 wgtpredfB372 wgtpredfB364 wgtpredfB360 wgtpredfB36 wgtpredfB356 wgtpredfB348 wgtpredfB32 wgtpredfB31 wgtpredfB300 wgtpredfB276 wgtpredfB250 wgtpredfB233 wgtpredfB208 wgtpredfB203 wgtpredfB192 wgtpredfB191 wgtpredfB170  wgtpredfB152 wgtpredfB124 wgtpredfB12 wgtpredfB112 wgtpredfB104 wgtpredfB100"
local GupperwB "wgtpredfulB156 wgtpredfulB890 wgtpredfulB862 wgtpredfulB860 wgtpredfulB840 wgtpredfulB835 wgtpredfulB826 wgtpredfulB818 wgtpredfulB810 wgtpredfulB804 wgtpredfulB792 wgtpredfulB788 wgtpredfulB764 wgtpredfulB760 wgtpredfulB76 wgtpredfulB756 wgtpredfulB752 wgtpredfulB724 wgtpredfulB710 wgtpredfulB705 wgtpredfulB704 wgtpredfulB703 wgtpredfulB70 wgtpredfulB682 wgtpredfulB642 wgtpredfulB620 wgtpredfulB616 wgtpredfulB608 wgtpredfulB586 wgtpredfulB566 wgtpredfulB56 wgtpredfulB528 wgtpredfulB524 wgtpredfulB51 wgtpredfulB504 wgtpredfulB50 wgtpredfulB498 wgtpredfulB484 wgtpredfulB458 wgtpredfulB440 wgtpredfulB422 wgtpredfulB410 wgtpredfulB408 wgtpredfulB40 wgtpredfulB398 wgtpredfulB392 wgtpredfulB380 wgtpredfulB372 wgtpredfulB364 wgtpredfulB360 wgtpredfulB36 wgtpredfulB356 wgtpredfulB348 wgtpredfulB32 wgtpredfulB31 wgtpredfulB300 wgtpredfulB276 wgtpredfulB250 wgtpredfulB233 wgtpredfulB208 wgtpredfulB203 wgtpredfulB192 wgtpredfulB191 wgtpredfulB170  wgtpredfulB152 wgtpredfulB124 wgtpredfulB12 wgtpredfulB112 wgtpredfulB104 wgtpredfulB100"
local GlowerwB "wgtpredfllB156 wgtpredfllB890 wgtpredfllB862 wgtpredfllB860 wgtpredfllB840 wgtpredfllB835 wgtpredfllB826 wgtpredfllB818 wgtpredfllB810 wgtpredfllB804 wgtpredfllB792 wgtpredfllB788 wgtpredfllB764 wgtpredfllB760 wgtpredfllB76 wgtpredfllB756 wgtpredfllB752 wgtpredfllB724 wgtpredfllB710 wgtpredfllB705 wgtpredfllB704 wgtpredfllB703 wgtpredfllB70 wgtpredfllB682 wgtpredfllB642 wgtpredfllB620 wgtpredfllB616 wgtpredfllB608 wgtpredfllB586 wgtpredfllB566 wgtpredfllB56 wgtpredfllB528 wgtpredfllB524 wgtpredfllB51 wgtpredfllB504 wgtpredfllB50 wgtpredfllB498 wgtpredfllB484 wgtpredfllB458 wgtpredfllB440 wgtpredfllB422 wgtpredfllB410 wgtpredfllB408 wgtpredfllB40 wgtpredfllB398 wgtpredfllB392 wgtpredfllB380 wgtpredfllB372 wgtpredfllB364 wgtpredfllB360 wgtpredfllB36 wgtpredfllB356 wgtpredfllB348 wgtpredfllB32 wgtpredfllB31 wgtpredfllB300 wgtpredfllB276 wgtpredfllB250 wgtpredfllB233 wgtpredfllB208 wgtpredfllB203 wgtpredfllB192 wgtpredfllB191 wgtpredfllB170  wgtpredfllB152 wgtpredfllB124 wgtpredfllB12 wgtpredfllB112 wgtpredfllB104 wgtpredfllB100"
local wGprediction3B "wgtpredzB156 wgtpredzB890 wgtpredzB862 wgtpredzB860 wgtpredzB840 wgtpredzB835 wgtpredzB826 wgtpredzB818 wgtpredzB810 wgtpredzB804 wgtpredzB792 wgtpredzB788 wgtpredzB764 wgtpredzB760 wgtpredzB76 wgtpredzB756 wgtpredzB752 wgtpredzB724 wgtpredzB710 wgtpredzB705 wgtpredzB704 wgtpredzB703 wgtpredzB70 wgtpredzB682 wgtpredzB642 wgtpredzB620 wgtpredzB616 wgtpredzB608 wgtpredzB586 wgtpredzB566 wgtpredzB56 wgtpredzB528 wgtpredzB524 wgtpredzB51 wgtpredzB504 wgtpredzB50 wgtpredzB498 wgtpredzB484 wgtpredzB458 wgtpredzB440 wgtpredzB422 wgtpredzB410 wgtpredzB408 wgtpredzB40 wgtpredzB398 wgtpredzB392 wgtpredzB380 wgtpredzB372 wgtpredzB364 wgtpredzB360 wgtpredzB36 wgtpredzB356 wgtpredzB348 wgtpredzB32 wgtpredzB31 wgtpredzB300 wgtpredzB276 wgtpredzB250 wgtpredzB233 wgtpredzB208 wgtpredzB203 wgtpredzB192 wgtpredzB191 wgtpredzB170  wgtpredzB152 wgtpredzB124 wgtpredzB12 wgtpredzB112 wgtpredzB104 wgtpredzB100"
local wGpred3ulB "wgtpredzulB156 wgtpredzulB890 wgtpredzulB862 wgtpredzulB860 wgtpredzulB840 wgtpredzulB835 wgtpredzulB826 wgtpredzulB818 wgtpredzulB810 wgtpredzulB804 wgtpredzulB792 wgtpredzulB788 wgtpredzulB764 wgtpredzulB760 wgtpredzulB76 wgtpredzulB756 wgtpredzulB752 wgtpredzulB724 wgtpredzulB710 wgtpredzulB705 wgtpredzulB704 wgtpredzulB703 wgtpredzulB70 wgtpredzulB682 wgtpredzulB642 wgtpredzulB620 wgtpredzulB616 wgtpredzulB608 wgtpredzulB586 wgtpredzulB566 wgtpredzulB56 wgtpredzulB528 wgtpredzulB524 wgtpredzulB51 wgtpredzulB504 wgtpredzulB50 wgtpredzulB498 wgtpredzulB484 wgtpredzulB458 wgtpredzulB440 wgtpredzulB422 wgtpredzulB410 wgtpredzulB408 wgtpredzulB40 wgtpredzulB398 wgtpredzulB392 wgtpredzulB380 wgtpredzulB372 wgtpredzulB364 wgtpredzulB360 wgtpredzulB36 wgtpredzulB356 wgtpredzulB348 wgtpredzulB32 wgtpredzulB31 wgtpredzulB300 wgtpredzulB276 wgtpredzulB250 wgtpredzulB233 wgtpredzulB208 wgtpredzulB203 wgtpredzulB192 wgtpredzulB191 wgtpredzulB170  wgtpredzulB152 wgtpredzulB124 wgtpredzulB12 wgtpredzulB112 wgtpredzulB104 wgtpredzulB100"
local wGpred3llB "wgtpredzllB156 wgtpredzllB890 wgtpredzllB862 wgtpredzllB860 wgtpredzllB840 wgtpredzllB835 wgtpredzllB826 wgtpredzllB818 wgtpredzllB810 wgtpredzllB804 wgtpredzllB792 wgtpredzllB788 wgtpredzllB764 wgtpredzllB760 wgtpredzllB76 wgtpredzllB756 wgtpredzllB752 wgtpredzllB724 wgtpredzllB710 wgtpredzllB705 wgtpredzllB704 wgtpredzllB703 wgtpredzllB70 wgtpredzllB682 wgtpredzllB642 wgtpredzllB620 wgtpredzllB616 wgtpredzllB608 wgtpredzllB586 wgtpredzllB566 wgtpredzllB56 wgtpredzllB528 wgtpredzllB524 wgtpredzllB51 wgtpredzllB504 wgtpredzllB50 wgtpredzllB498 wgtpredzllB484 wgtpredzllB458 wgtpredzllB440 wgtpredzllB422 wgtpredzllB410 wgtpredzllB408 wgtpredzllB40 wgtpredzllB398 wgtpredzllB392 wgtpredzllB380 wgtpredzllB372 wgtpredzllB364 wgtpredzllB360 wgtpredzllB36 wgtpredzllB356 wgtpredzllB348 wgtpredzllB32 wgtpredzllB31 wgtpredzllB300 wgtpredzllB276 wgtpredzllB250 wgtpredzllB233 wgtpredzllB208 wgtpredzllB203 wgtpredzllB192 wgtpredzllB191 wgtpredzllB170  wgtpredzllB152 wgtpredzllB124 wgtpredzllB12 wgtpredzllB112 wgtpredzllB104 wgtpredzllB100"
local wGprediction3 "wgtpredz156 wgtpredz890 wgtpredz862 wgtpredz860 wgtpredz840 wgtpredz835 wgtpredz826 wgtpredz818 wgtpredz810 wgtpredz804 wgtpredz792 wgtpredz788 wgtpredz764 wgtpredz760 wgtpredz76 wgtpredz756 wgtpredz752 wgtpredz724 wgtpredz710 wgtpredz705 wgtpredz704 wgtpredz703 wgtpredz70 wgtpredz682 wgtpredz642 wgtpredz620 wgtpredz616 wgtpredz608 wgtpredz586 wgtpredz566 wgtpredz56 wgtpredz528 wgtpredz524 wgtpredz51 wgtpredz504 wgtpredz50 wgtpredz498 wgtpredz484 wgtpredz458 wgtpredz440 wgtpredz422 wgtpredz410 wgtpredz408 wgtpredz40 wgtpredz398 wgtpredz392 wgtpredz380 wgtpredz372 wgtpredz364 wgtpredz360 wgtpredz36 wgtpredz356 wgtpredz348 wgtpredz32 wgtpredz31 wgtpredz300 wgtpredz276 wgtpredz250 wgtpredz233 wgtpredz208 wgtpredz203 wgtpredz192 wgtpredz191 wgtpredz170  wgtpredz152 wgtpredz124 wgtpredz12 wgtpredz112 wgtpredz104 wgtpredz100"
local wGpred3ul "wgtpredzul156 wgtpredzul890 wgtpredzul862 wgtpredzul860 wgtpredzul840 wgtpredzul835 wgtpredzul826 wgtpredzul818 wgtpredzul810 wgtpredzul804 wgtpredzul792 wgtpredzul788 wgtpredzul764 wgtpredzul760 wgtpredzul76 wgtpredzul756 wgtpredzul752 wgtpredzul724 wgtpredzul710 wgtpredzul705 wgtpredzul704 wgtpredzul703 wgtpredzul70 wgtpredzul682 wgtpredzul642 wgtpredzul620 wgtpredzul616 wgtpredzul608 wgtpredzul586 wgtpredzul566 wgtpredzul56 wgtpredzul528 wgtpredzul524 wgtpredzul51 wgtpredzul504 wgtpredzul50 wgtpredzul498 wgtpredzul484 wgtpredzul458 wgtpredzul440 wgtpredzul422 wgtpredzul410 wgtpredzul408 wgtpredzul40 wgtpredzul398 wgtpredzul392 wgtpredzul380 wgtpredzul372 wgtpredzul364 wgtpredzul360 wgtpredzul36 wgtpredzul356 wgtpredzul348 wgtpredzul32 wgtpredzul31 wgtpredzul300 wgtpredzul276 wgtpredzul250 wgtpredzul233 wgtpredzul208 wgtpredzul203 wgtpredzul192 wgtpredzul191 wgtpredzul170  wgtpredzul152 wgtpredzul124 wgtpredzul12 wgtpredzul112 wgtpredzul104 wgtpredzul100"
local wGpred3ll "wgtpredzll156 wgtpredzll890 wgtpredzll862 wgtpredzll860 wgtpredzll840 wgtpredzll835 wgtpredzll826 wgtpredzll818 wgtpredzll810 wgtpredzll804 wgtpredzll792 wgtpredzll788 wgtpredzll764 wgtpredzll760 wgtpredzll76 wgtpredzll756 wgtpredzll752 wgtpredzll724 wgtpredzll710 wgtpredzll705 wgtpredzll704 wgtpredzll703 wgtpredzll70 wgtpredzll682 wgtpredzll642 wgtpredzll620 wgtpredzll616 wgtpredzll608 wgtpredzll586 wgtpredzll566 wgtpredzll56 wgtpredzll528 wgtpredzll524 wgtpredzll51 wgtpredzll504 wgtpredzll50 wgtpredzll498 wgtpredzll484 wgtpredzll458 wgtpredzll440 wgtpredzll422 wgtpredzll410 wgtpredzll408 wgtpredzll40 wgtpredzll398 wgtpredzll392 wgtpredzll380 wgtpredzll372 wgtpredzll364 wgtpredzll360 wgtpredzll36 wgtpredzll356 wgtpredzll348 wgtpredzll32 wgtpredzll31 wgtpredzll300 wgtpredzll276 wgtpredzll250 wgtpredzll233 wgtpredzll208 wgtpredzll203 wgtpredzll192 wgtpredzll191 wgtpredzll170  wgtpredzll152 wgtpredzll124 wgtpredzll12 wgtpredzll112 wgtpredzll104 wgtpredzll100"
egen globwgt2 = rowmean(`globwgt')
egen wgtpreddf = rowmean(`wgtpreddf')
egen Gupperw = rowmean(`Gupperw')
egen Glowerw = rowmean(`Glowerw')
egen wGprediction3 = rowmean(`wGprediction3')
egen wGpred3ll = rowmean(`wGpred3ll')
egen wGpred3ul = rowmean(`wGpred3ul')
egen wGprediction3B = rowmean(`wGprediction3B')
egen wGpred3llB = rowmean(`wGpred3llB')
egen wGpred3ulB = rowmean(`wGpred3ulB')

twoway (line globwgt2 year, lpattern(solid)) (line wGprediction3B year, lpattern(solid))  (line wGpred3ll year, lpattern(dash) lcolor(black*.25)) (line wGpred3ul year , lpattern(dash) lcolor(black*.25))  (line Gupperw year, lpattern(dash) lcolor(black*.5)) (line Glowerw year , lpattern(dash) lcolor(black*.5)) (line wGpred3ulB year, lpattern(dash) lcolor(black)) (line wGpred3llB year , lpattern(dash) lcolor(black)) , text(2550 2003 "FCTC", bc(white) box) scheme(plotplainblind )  xline(2003, lwidth(thick) lpattern(dash) lcolor(black)) legend( order(1 2 3 5 7) label(2 "Prediction") label(1 "Actual") label(3 "80% CI")  label(5 "90% CI") label(7 "95% CI") ) ylabel(0 (500) 2500) xscale(fextend)  ytitle("Cigarette Consumption Per Capita")


*****End event model module***


*******************************************************************************
***************--------------------------------------------********************
		    	** III. Other robustness checks  **
***************--------------------------------------------********************
*******************************************************************************

**** ITS by FCTC ratification year *********
use FCTC_Eventmodel.dta

replace signed_year = 2003 if country_name=="Austria"
replace ratified_year = 2005 if country_name=="Austria"
replace signed_year = 0 if country_name=="Indonesia"
replace ratified_year = 0 if country_name=="Indonesia"
gen never =1 if year==2013 & ratified_year==0
bysort _ISO3N_: egen neverd=sum(never)
drop if neverd==1
drop never neverd
sort _ISO3N_ year
gen FCTCs = 1 if year>=signed_year
replace FCTCs=0 if FCTCs==.
gen FCTCr = 1 if year>=ratified_year
replace FCTCr=0 if FCTCr==.
replace FCTCs = 0 if signed_year==0
replace FCTCr = 0 if ratified_year==0
bysort _ISO3N_ : gen FCTCsC = sum(FCTCs)
bysort _ISO3N_ : gen FCTCrC = sum(FCTCr)
gen FCTCrY = year - ratified_year
gen FCTCsY = year - signed_year
drop if country_name=="Indonesia"

*By ratification year
tsset _ISO3N_ FCTCrY 
bysort FCTCrY: egen poppct2 = total(pop_15)
gen poppct=pop_15/poppct2
drop if pop_15==.
gen globwgt = poppct*perc
keep perc FCTCrC FCTCr _ISO3N_ FCTCrY country_name poppct globwgt
reshape wide perc FCTCrC FCTCr country_name poppct globwgt, j(_ISO3N_) i(FCTCrY) 
local globwgt "globwgt890 globwgt862 globwgt860 globwgt835 globwgt826 globwgt818 globwgt810 globwgt804 globwgt792 globwgt788 globwgt764 globwgt760 globwgt76 globwgt752 globwgt724 globwgt710 globwgt705 globwgt704 globwgt703 globwgt70 globwgt682 globwgt642 globwgt620 globwgt616 globwgt608 globwgt586 globwgt566 globwgt56 globwgt528 globwgt524 globwgt51 globwgt50 globwgt498 globwgt484 globwgt458 globwgt440 globwgt422 globwgt410 globwgt408 globwgt40 globwgt398 globwgt392 globwgt380 globwgt372 globwgt364 globwgt36 globwgt356 globwgt348 globwgt31 globwgt300 globwgt276 globwgt250 globwgt233 globwgt208 globwgt203 globwgt191 globwgt170 globwgt156 globwgt152 globwgt124 globwgt12 globwgt112 globwgt104 globwgt100"
egen globwgt2 = rowtotal(`globwgt')
local poptot "poppct100 poppct104 poppct112 poppct12 poppct124 poppct152 poppct156 poppct170 poppct191 poppct203 poppct208 poppct233 poppct250 poppct276 poppct300 poppct31 poppct348 poppct356 poppct36 poppct364 poppct372 poppct380 poppct392 poppct398 poppct40 poppct408 poppct410 poppct422 poppct440 poppct458 poppct484 poppct498 poppct50 poppct51 poppct524 poppct528 poppct56 poppct566 poppct586 poppct608 poppct616 poppct620 poppct642 poppct682 poppct70 poppct703 poppct704 poppct705 poppct710 poppct724 poppct752 poppct76 poppct760 poppct764 poppct788 poppct792 poppct804 poppct810 poppct818 poppct826 poppct835 poppct860 poppct862 poppct890"
egen Ypop = rowtotal(`poptot')
drop if FCTCrY<-34
drop if FCTCrY==9
twoway (line globwgt2 FCTCrY)
tsset FCTCrY 
dfuller d.globwgt2, drift regress lags(0)
gen dFCTCr= d.globwgt2
itsa dFCTCr , trperiod(0) figure(ytitle("Change in consumption")) replace posttrend
actest , lags(20)
itsa dFCTCr , trperiod(0) figure(ytitle("Change in consumption")) replace posttrend lag(2)
save FCTC_Ratif.dta, replace

*By signing year
bysort FCTCsY: egen poppct2 = total(pop_15)
gen poppct=pop_15/poppct2
drop if pop_15==.
gen globwgt = poppct*perc
tsset  FCTCsY _ISO3N_
keep perc FCTCsC FCTCs _ISO3N_ FCTCsY country_name poppct globwgt
reshape wide perc FCTCsC FCTCs country_name poppct globwgt, j(_ISO3N_) i(FCTCsY) 
local globwgt "globwgt890 globwgt862 globwgt860 globwgt835 globwgt826 globwgt818 globwgt810 globwgt804 globwgt792 globwgt788 globwgt764 globwgt760 globwgt76 globwgt752 globwgt724 globwgt710 globwgt705 globwgt704 globwgt703 globwgt70 globwgt682 globwgt642 globwgt620 globwgt616 globwgt608 globwgt586 globwgt566 globwgt56 globwgt528 globwgt524 globwgt51 globwgt50 globwgt498 globwgt484 globwgt458 globwgt440 globwgt422 globwgt410 globwgt408 globwgt40 globwgt398 globwgt392 globwgt380 globwgt372 globwgt364 globwgt36 globwgt356 globwgt348 globwgt31 globwgt300 globwgt276 globwgt250 globwgt233 globwgt208 globwgt203 globwgt191 globwgt170 globwgt156 globwgt152 globwgt124 globwgt12 globwgt112 globwgt104 globwgt100"
egen globwgt2 = rowtotal(`globwgt')
local poptot "poppct100 poppct104 poppct112 poppct12 poppct124 poppct152 poppct156 poppct170 poppct191 poppct203 poppct208 poppct233 poppct250 poppct276 poppct300 poppct31 poppct348 poppct356 poppct36 poppct364 poppct372 poppct380 poppct392 poppct398 poppct40 poppct408 poppct410 poppct422 poppct440 poppct458 poppct484 poppct498 poppct50 poppct51 poppct524 poppct528 poppct56 poppct566 poppct586 poppct608 poppct616 poppct620 poppct642 poppct682 poppct70 poppct703 poppct704 poppct705 poppct710 poppct724 poppct752 poppct76 poppct760 poppct764 poppct788 poppct792 poppct804 poppct810 poppct818 poppct826 poppct835 poppct860 poppct862 poppct890"
egen Ypop = rowtotal(`poptot')
drop if FCTCsY<-32
twoway (line globwgt2 FCTCsY)
tsset FCTCsY
dfuller d.globwgt2, drift regress lags(0)
gen dFCTCs= d.globwgt2
itsa dFCTCs , trperiod(0) figure(ytitle("Change in consumption")) replace posttrend
actest , lags(20)
save FCTC_Sign.dta, replace


*** Country-specific ITS ***
use FCTC_Verified.dta

tsset _ISO3N_ year
sort _ISO3N_ year
levelsof _ISO3N_, local(levels) 
foreach l of local levels {
preserve
keep if _ISO3N_==`l'
dfuller d.perc, drift regress lags(0) 
restore
}
levelsof _ISO3N_, local(levels) 
foreach l of local levels {
gen dperc = d.perc
}
*Drop Colombia because of missing data
drop if _ISO3N_==170
levelsof _ISO3N_, local(levels) 
foreach l of local levels {
itsa dperc if _ISO3N_==`l' , trperiod(2003) figure replace posttrend single treatid(`l')
estat durbinalt, force lags(1/10)
}
*Not enough data for two countries
itsa dperc if _ISO3N_==498, trperiod(2003) figure replace posttrend single treatid(498)
itsa dperc if _ISO3N_==890, trperiod(2003) figure replace posttrend single treatid(890)


***Event model robustness checks ***

use Eventmodel2.dta

*One GDP measure model
mibeta perc c.year##i.key_code##i._ISO3N_ c.year##c.lngdp_currentusd c.year##c.trade##c.gpi c.year##c.v2x_delibdem##c.v2x_egaldem##c.v2x_polyarchy##c.v2x_libdem##c.v2x_partipdem c.year##c.year##c.year##c.mean_educ_25plusboth##c.educ_mean_25plusm##c.educ_mean_25plusf##c.mean_educ_15to44f  if year<2004
mi estimate, saving("D:\Dropbox\McMaster\Work\estfileGDP.ster", replace) : reg perc c.year##i.key_code##i._ISO3N_ c.year##c.lngdp_currentusd c.year##c.trade##c.gpi c.year##c.v2x_delibdem##c.v2x_egaldem##c.v2x_polyarchy##c.v2x_libdem##c.v2x_partipdem c.year##c.year##c.year##c.mean_educ_25plusboth##c.educ_mean_25plusm##c.educ_mean_25plusf##c.mean_educ_15to44f  if year<2004
mi predictnl GDPrun = predict(xb) using "D:\Dropbox\McMaster\Work\estfileGDP.ster",  ci(GDPlci GDPuci)
twoway (line global_GDP year, lpattern(solid) lcolor(green)) (line global_GDPuci year, lpattern(dash) lcolor(green)) (line global_GDPlci year , lpattern(dash) lcolor(green)) (line global_average year, lpattern(solid) lcolor(black)) (line global_upperci year, lpattern(dash) lcolor(black)) (line global_lowerci year , lpattern(dash) lcolor(black)) (line global_actual year, lpattern(solid)) , text(2550 2003 "FCTC", bc(white) box) scheme(plotplainblind )  xline(2003, lwidth(thick) lpattern(dash) lcolor(black)) legend( order(4 5 1 2 7)  label(4 "Primary Model") label(5 "Primary 95% CI")  label(1 "Single GDP Model") label(2 "Single GDP 95% CI")  label(7 "Actual")) ylabel(0 (500) 2500) xscale(fextend)  ytitle("Cigarette Consumption Per Capita")

*No interactions model
mibeta perc c.year i.key_code i._ISO3N_ c.lngdp_currentusd c.trade c.gpi c.v2x_delibdem c.v2x_egaldem c.v2x_polyarchy c.v2x_libdem c.v2x_partipdem c.mean_educ_25plusboth c.educ_mean_25plusm c.educ_mean_25plusf c.mean_educ_15to44f  if year<2004
mi estimate, saving("D:\Dropbox\McMaster\Work\estfileNoInteract.ster", replace) : reg perc c.year i.key_code i._ISO3N_ c.lngdp_currentusd c.trade c.gpi c.v2x_delibdem c.v2x_egaldem c.v2x_polyarchy c.v2x_libdem c.v2x_partipdem c.mean_educ_25plusboth c.educ_mean_25plusm c.educ_mean_25plusf c.mean_educ_15to44f  if year<2004
mi predictnl Cleanrun = predict(xb) using "D:\Dropbox\McMaster\Work\estfileNoInteract.ster",  ci(Cleanlci Cleanuci)
twoway (line global_clean year, lpattern(solid) lcolor(green)) (line global_cleanuci year, lpattern(dash) lcolor(green)) (line global_cleanlci year , lpattern(dash) lcolor(green)) (line global_average year, lpattern(solid) lcolor(black)) (line global_upperci year, lpattern(dash) lcolor(black)) (line global_lowerci year , lpattern(dash) lcolor(black)) (line global_actual year, lpattern(solid)) , text(2550 2003 "FCTC", bc(white) box) scheme(plotplainblind )  xline(2003, lwidth(thick) lpattern(dash) lcolor(black)) legend( order(4 5 1 2 7)  label(4 "Primary Model") label(5 "Primary 95% CI")  label(1 "No Interactions Model") label(2 "No Interactions 95% CI")  label(7 "Actual")) ylabel(0 (500) 2500) xscale(fextend)  ytitle("Cigarette Consumption Per Capita")
twoway (scatter perc year, msize(small)) (scatter Cleanrun year, msize(small)) (line Cleanlci year, lpattern(solid) lcolor(black)) (line Cleanuci year, lpattern(solid) lcolor(black)) if top10==1 ,  xline(2003, lwidth(thick) lpattern(dash) lcolor(black)) xscale(fextend) by(country_name, cols(2) note("")) legend(rows(1) size(vsmall) label(1 "Actual") label(2 "Predicted") label(3  "95% Lower Bound") label(4  "95% Upper Bound")) scheme(plotplainblind ) ylabel(0 (2500) 5000) ytitle("Cigarette Consumption Per Capita") xsize(3)

save Robustnesschecks.dta

*** Lagged models ***

use Eventmodel3.dta

*Set up variables
local regvar "lngdp_currentusd gdp_growth_annualperc trade lngdp_capita_ppp_currentid gpi v2x_delibdem v2x_egaldem v2x_polyarchy v2x_libdem v2x_partipdem mean_educ_25plusboth educ_mean_25plusm educ_mean_25plusf mean_educ_15to44f"
foreach q of local regvar {
mi xeq: sort _ISO3N_ year; gen last`q' = L1.`q'
}
local regvar "lngdp_currentusd gdp_growth_annualperc trade lngdp_capita_ppp_currentid gpi v2x_delibdem v2x_egaldem v2x_polyarchy v2x_libdem v2x_partipdem mean_educ_25plusboth educ_mean_25plusm educ_mean_25plusf mean_educ_15to44f"
foreach q of local regvar {
mi xeq: sort _ISO3N_ year; gen last2`q' = L2.`q'
}

save FCTC_lags.dta, replace

*Rebuild primary models

bysort year: egen poppct2 = total(pop_15) if _mi_m==0
gen poppct=pop_15/poppct2 if _mi_m==0
drop if pop_15==.
gen wcons1=poppct*perc
bysort year: egen w_global_average = total(wcons1) if _mi_m==0
twoway (line w_global_average year, lpattern(solid) lcolor(green))  , text(2550 2003 "FCTC", bc(white) box) scheme(plotplainblind )  xline(2003, lwidth(thick) lpattern(dash) lcolor(black)) legend( order(4 5 1 2 7)  label(4 "Primary Model") label(5 "Primary 95% CI")  label(1 "Single GDP Model") label(2 "Single GDP 95% CI")  label(7 "Actual")) ylabel(0 (500) 2500) xscale(fextend)  ytitle("Cigarette Consumption Per Capita")
gen wcons2=poppct*predpercz99
gen wcons3=poppct*zpredciu99
gen wcons4=poppct*zpredcil99
bysort year: egen w_global_prim = total(wcons2) if _mi_m==0
bysort year: egen w_global_primuci  = total(wcons3) if _mi_m==0
bysort year: egen w_global_primlci  = total(wcons4) if _mi_m==0

*One year distributed lag model
mibeta perc c.year##i.key_code##i._ISO3N_ c.year##c.lastlngdp_currentusd##c.lastgdp_growth_annualperc c.year##c.lasttrade##c.lastlngdp_capita_ppp_currentid##c.lastgpi c.year##c.lastv2x_delibdem##c.lastv2x_egaldem##c.lastv2x_polyarchy##c.lastv2x_libdem##c.lastv2x_partipdem c.year##c.year##c.year##c.lastmean_educ_25plusboth##c.lasteduc_mean_25plusm##c.lasteduc_mean_25plusf##c.lastmean_educ_15to44f  c.year##i.key_code##i._ISO3N_ c.year##c.lngdp_currentusd##c.gdp_growth_annualperc c.year##c.trade##c.lngdp_capita_ppp_currentid##c.gpi c.year##c.v2x_delibdem##c.v2x_egaldem##c.v2x_polyarchy##c.v2x_libdem##c.v2x_partipdem c.year##c.year##c.year##c.mean_educ_25plusboth##c.educ_mean_25plusm##c.educ_mean_25plusf##c.mean_educ_15to44f  c.year##i.key_code##i._ISO3N_   if year<2004
mi xeq 1/30: reg perc c.year##i.key_code##i._ISO3N_ c.year##c.lastlngdp_currentusd##c.lastgdp_growth_annualperc c.year##c.lasttrade##c.lastlngdp_capita_ppp_currentid##c.lastgpi c.year##c.lastv2x_delibdem##c.lastv2x_egaldem##c.lastv2x_polyarchy##c.lastv2x_libdem##c.lastv2x_partipdem c.year##c.year##c.year##c.lastmean_educ_25plusboth##c.lasteduc_mean_25plusm##c.lasteduc_mean_25plusf##c.lastmean_educ_15to44f  c.year##i.key_code##i._ISO3N_ c.year##c.lngdp_currentusd##c.gdp_growth_annualperc c.year##c.trade##c.lngdp_capita_ppp_currentid##c.gpi c.year##c.v2x_delibdem##c.v2x_egaldem##c.v2x_polyarchy##c.v2x_libdem##c.v2x_partipdem c.year##c.year##c.year##c.mean_educ_25plusboth##c.educ_mean_25plusm##c.educ_mean_25plusf##c.mean_educ_15to44f  c.year##i.key_code##i._ISO3N_   if year<2004 ; predictnl predpercz99pln9a = predict(xb) ,  ci(zpredcil99pln9a zpredciu99pln9a)
predictnl predpercz99pln9a = predict(xb) ,  ci(zpredcil99pln9a zpredciu99pln9a)
bysort _ISO3N_ year: egen fulllag= mean(predpercz99pln9a) if _mi_m>0
bysort _ISO3N_ year: egen fulllagLCI= mean(zpredcil99pln9a) if _mi_m>0
bysort _ISO3N_ year: egen fulllagUCI= mean(zpredciu99pln9a) if _mi_m>0
bysort year: egen poppct2b = total(pop_15) if _mi_m==1
gen poppctb=pop_15/poppct2b if _mi_m==1
gen wcons2pl2=poppct*fulllag
gen wcons3pl2=poppct*fulllagLCI
gen wcons4pl2=poppct*fulllagUCI
bysort year: egen w_global_lag = total(wcons2pl2) if _mi_m==0
bysort year: egen w_global_laguci  = total(wcons3pl2) if _mi_m==0
bysort year: egen w_global_laglci  = total(wcons4pl2) if _mi_m==0
replace w_global_laglci=. if year==1970
replace w_global_laguci=. if year==1970
replace w_global_lag=. if year==1970

twoway (line w_global_average year, lcolor(blue) lpattern(solid) lwidth(medthick)) (line w_global_prim year, lpattern(solid) lcolor(black))  (line w_global_primlci year, lpattern(dash) lcolor(black)) (line w_global_primuci year , lpattern(dash) lcolor(black)) (line w_global_lag year, lcolor(green) lpattern(solid))  (line w_global_laguci year, lpattern(dash) lcolor(green)) (line w_global_laglci year , lpattern(dash) lcolor(green)), text(2050 2003 "FCTC", bc(white) box) scheme(plotplainblind )  xline(2003, lwidth(thick) lpattern(dash) lcolor(black)) legend( order(1 2 3 5 7) label(1 "Actual") label(2 "Primary model") label(3 "95% CI") label(5 "0/1-Lag Model")  label(7 "95% CI") ) ylabel(0 (500) 2000) xscale(fextend)  ytitle("Cigarette Consumption Per Capita")

*Two year distributed lag model
mibeta perc c.year##i.key_code##i._ISO3N_ c.year##c.lastlngdp_currentusd##c.lastgdp_growth_annualperc c.year##c.lasttrade##c.lastlngdp_capita_ppp_currentid##c.lastgpi c.year##c.lastv2x_delibdem##c.lastv2x_egaldem##c.lastv2x_polyarchy##c.lastv2x_libdem##c.lastv2x_partipdem c.year##c.year##c.year##c.lastmean_educ_25plusboth##c.lasteduc_mean_25plusm##c.lasteduc_mean_25plusf##c.lastmean_educ_15to44f  c.year##i.key_code##i._ISO3N_ c.year##c.lngdp_currentusd##c.gdp_growth_annualperc c.year##c.trade##c.lngdp_capita_ppp_currentid##c.gpi c.year##c.v2x_delibdem##c.v2x_egaldem##c.v2x_polyarchy##c.v2x_libdem##c.v2x_partipdem c.year##c.year##c.year##c.mean_educ_25plusboth##c.educ_mean_25plusm##c.educ_mean_25plusf##c.mean_educ_15to44f c.year##c.last2lngdp_currentusd##c.last2gdp_growth_annualperc c.year##c.last2trade##c.last2lngdp_capita_ppp_currentid##c.last2gpi c.year##c.last2v2x_delibdem##c.last2v2x_egaldem##c.last2v2x_polyarchy##c.last2v2x_libdem##c.last2v2x_partipdem c.year##c.year##c.year##c.last2mean_educ_25plusboth##c.last2educ_mean_25plusm##c.last2educ_mean_25plusf##c.last2mean_educ_15to44f    if year<2004 
mi xeq 1/30: reg perc c.year##i.key_code##i._ISO3N_ c.year##c.lastlngdp_currentusd##c.lastgdp_growth_annualperc c.year##c.lasttrade##c.lastlngdp_capita_ppp_currentid##c.lastgpi c.year##c.lastv2x_delibdem##c.lastv2x_egaldem##c.lastv2x_polyarchy##c.lastv2x_libdem##c.lastv2x_partipdem c.year##c.year##c.year##c.lastmean_educ_25plusboth##c.lasteduc_mean_25plusm##c.lasteduc_mean_25plusf##c.lastmean_educ_15to44f  c.year##i.key_code##i._ISO3N_ c.year##c.lngdp_currentusd##c.gdp_growth_annualperc c.year##c.trade##c.lngdp_capita_ppp_currentid##c.gpi c.year##c.v2x_delibdem##c.v2x_egaldem##c.v2x_polyarchy##c.v2x_libdem##c.v2x_partipdem c.year##c.year##c.year##c.mean_educ_25plusboth##c.educ_mean_25plusm##c.educ_mean_25plusf##c.mean_educ_15to44f  c.year##i.key_code##i._ISO3N_ c.year##c.last2lngdp_currentusd##c.last2gdp_growth_annualperc c.year##c.last2trade##c.last2lngdp_capita_ppp_currentid##c.last2gpi c.year##c.last2v2x_delibdem##c.last2v2x_egaldem##c.last2v2x_polyarchy##c.last2v2x_libdem##c.last2v2x_partipdem c.year##c.year##c.year##c.last2mean_educ_25plusboth##c.last2educ_mean_25plusm##c.last2educ_mean_25plusf##c.last2mean_educ_15to44f   if year<2004 ; predictnl predpercz99pln9 = predict(xb) ,  ci(zpredcil99pln9 zpredciu99pln9)
predictnl predpercz99pln9 = predict(xb) ,  ci(zpredcil99pln9 zpredciu99pln9)
bysort _ISO3N_ year: egen full2lag= mean(predpercz99pln9) if _mi_m>0
bysort _ISO3N_ year: egen full2lagLCI= mean(zpredcil99pln9) if _mi_m>0
bysort _ISO3N_ year: egen full2lagUCI= mean(zpredciu99pln9) if _mi_m>0
bysort year: egen poppct2b = total(pop_15) if _mi_m==1
gen poppctb=pop_15/poppct2b if _mi_m==1
gen wcons2lag=poppctb*full2lag
gen wcons2lag2=poppctb*full2lagLCI
gen wcons2lag3=poppctb*full2lagUCI
bysort year: egen twolagf = total(wcons2lag) if _mi_m==1
bysort year: egen twolagfLCI  = total(wcons2lag2) if _mi_m==1
bysort year: egen twolagfUCI  = total(wcons2lag3) if _mi_m==1
replace w_global_laglci=. if year==1970 | year==1971
replace w_global_laguci=. if year==1970 | year==1971
replace w_global_lag=. if year==1970 | year==1971

twoway (line w_global_average year, lcolor(blue) lpattern(solid) lwidth(medthick)) (line actualmodel year, lpattern(solid) lcolor(black))  (line actualmodelLCI year, lpattern(dash) lcolor(black)) (line actualmodelUCI year , lpattern(dash) lcolor(black)) (line twolagf year, lcolor(green) lpattern(solid))  (line twolagfLCI year, lpattern(dash) lcolor(green)) (line twolagfUCI year , lpattern(dash) lcolor(green)) if year>1971, text(2050 2003 "FCTC", bc(white) box) scheme(plotplainblind )  xline(2003, lwidth(thick) lpattern(dash) lcolor(black)) legend( order(1 2 3 5 7) label(1 "Actual") label(2 "Primary model") label(3 "95% CI") label(5 "0+1+2 Lag Model")  label(7 "95% CI") ) ylabel(0 (500) 2000) xscale(fextend)  ytitle("Cigarette Consumption Per Capita")

save FCTC_lags.dta, replace
